# Supplementary material for: Identification of hub genes and potential ceRNA networks of diabetic cardiomyopathy
Source: Sci Rep. 2023 Jun 24;13:10258. doi: 10.1038/s41598-023-37378-5 (PMC10290640; doi:10.1038/s41598-023-37378-5)
Supplement: Supplementary file 4 — Supplementary Information 4. [file 41598_2023_37378_MOESM4_ESM.txt]

Table S1. The 25 immune cells related signature.
CellType	AffymetrixID	Symbol	Gene.Symbol	Immunity
Activated B cell	NA	Adam28	Adam28	Adaptive
Activated B cell	NA	Cd180	Cd180	Adaptive
Activated B cell	NA	Cd79B	Cd79B	Adaptive
Activated B cell	NA	Blk	Blk	Adaptive
Activated B cell	NA	Cd19	Cd19	Adaptive
Activated B cell	NA	Ms4A1	Ms4A1	Adaptive
Activated B cell	NA	Tnfrsf17	Tnfrsf17	Adaptive
Activated B cell	NA	Ighm	Ighm	Adaptive
Activated B cell	NA	Gng7	Gng7	Adaptive
Activated B cell	NA	Mical3	Mical3	Adaptive
Activated B cell	NA	Spib	Spib	Adaptive
Activated B cell	NA	Hla-Dob	Hla-Dob	Adaptive
Activated B cell	NA	Igkc	Igkc	Adaptive
Activated B cell	NA	Pnoc	Pnoc	Adaptive
Activated B cell	NA	Fcrl2	Fcrl2	Adaptive
Activated B cell	NA	Bach2	Bach2	Adaptive
Activated B cell	NA	Cr2	Cr2	Adaptive
Activated B cell	NA	Tcl1A	Tcl1A	Adaptive
Activated B cell	NA	Akna	Akna	Adaptive
Activated B cell	NA	Arhgap25	Arhgap25	Adaptive
Activated B cell	NA	Ccl21	Ccl21	Adaptive
Activated B cell	NA	Cd27	Cd27	Adaptive
Activated B cell	NA	Cd38	Cd38	Adaptive
Activated B cell	NA	Clec17A	Clec17A	Adaptive
Activated B cell	NA	Clec9A	Clec9A	Adaptive
Activated B cell	NA	Clecl1	Clecl1	Adaptive
Activated CD4 T cell	NA	Aim2	Aim2	Adaptive
Activated CD4 T cell	NA	Birc3	Birc3	Adaptive
Activated CD4 T cell	NA	Brip1	Brip1	Adaptive
Activated CD4 T cell	NA	Ccl20	Ccl20	Adaptive
Activated CD4 T cell	NA	Ccl4	Ccl4	Adaptive
Activated CD4 T cell	NA	Ccl5	Ccl5	Adaptive
Activated CD4 T cell	NA	Ccnb1	Ccnb1	Adaptive
Activated CD4 T cell	NA	Ccr7	Ccr7	Adaptive
Activated CD4 T cell	NA	Dusp2	Dusp2	Adaptive
Activated CD4 T cell	NA	Esco2	Esco2	Adaptive
Activated CD4 T cell	NA	Ets1	Ets1	Adaptive
Activated CD4 T cell	NA	Exo1	Exo1	Adaptive
Activated CD4 T cell	NA	Exoc6	Exoc6	Adaptive
Activated CD4 T cell	NA	Iars	Iars	Adaptive
Activated CD4 T cell	NA	Itk	Itk	Adaptive
Activated CD4 T cell	NA	Kif11	Kif11	Adaptive
Activated CD4 T cell	NA	Kntc1	Kntc1	Adaptive
Activated CD4 T cell	NA	Nuf2	Nuf2	Adaptive
Activated CD4 T cell	NA	Prc1	Prc1	Adaptive
Activated CD4 T cell	NA	Psat1	Psat1	Adaptive
Activated CD4 T cell	NA	Rgs1	Rgs1	Adaptive
Activated CD4 T cell	NA	Rtkn2	Rtkn2	Adaptive
Activated CD4 T cell	NA	Samsn1	Samsn1	Adaptive
Activated CD4 T cell	NA	Sell	Sell	Adaptive
Activated CD4 T cell	NA	Trat1	Trat1	Adaptive
Activated CD8 T cell	NA	Adrm1	Adrm1	Adaptive
Activated CD8 T cell	NA	Ahsa1	Ahsa1	Adaptive
Activated CD8 T cell	NA	C1Galt1C1	C1Galt1C1	Adaptive
Activated CD8 T cell	NA	Cct6B	Cct6B	Adaptive
Activated CD8 T cell	NA	Cd37	Cd37	Adaptive
Activated CD8 T cell	NA	Cd3D	Cd3D	Adaptive
Activated CD8 T cell	NA	Cd3E	Cd3E	Adaptive
Activated CD8 T cell	NA	Cd3G	Cd3G	Adaptive
Activated CD8 T cell	NA	Cd69	Cd69	Adaptive
Activated CD8 T cell	NA	Cd8A	Cd8A	Adaptive
Activated CD8 T cell	NA	Cetn3	Cetn3	Adaptive
Activated CD8 T cell	NA	Cse1L	Cse1L	Adaptive
Activated CD8 T cell	NA	Gemin6	Gemin6	Adaptive
Activated CD8 T cell	NA	Gnly	Gnly	Adaptive
Activated CD8 T cell	NA	Gpt2	Gpt2	Adaptive
Activated CD8 T cell	NA	Gzma	Gzma	Adaptive
Activated CD8 T cell	NA	Gzmh	Gzmh	Adaptive
Activated CD8 T cell	NA	Gzmk	Gzmk	Adaptive
Activated CD8 T cell	NA	Il2Rb	Il2Rb	Adaptive
Activated CD8 T cell	NA	Lck	Lck	Adaptive
Activated CD8 T cell	NA	Mpzl1	Mpzl1	Adaptive
Activated CD8 T cell	NA	Nkg7	Nkg7	Adaptive
Activated CD8 T cell	NA	Pik3Ip1	Pik3Ip1	Adaptive
Activated CD8 T cell	NA	Ptrh2	Ptrh2	Adaptive
Activated CD8 T cell	NA	Timm13	Timm13	Adaptive
Activated CD8 T cell	NA	Zap70	Zap70	Adaptive
Central memory CD4 T cell	NA	Abhd3	Abhd3	Adaptive
Central memory CD4 T cell	NA	Ahnak	Ahnak	Adaptive
Central memory CD4 T cell	NA	Anxa2P2	Anxa2P2	Adaptive
Central memory CD4 T cell	NA	Aqp3	Aqp3	Adaptive
Central memory CD4 T cell	NA	Athl1	Athl1	Adaptive
Central memory CD4 T cell	NA	Bmi1	Bmi1	Adaptive
Central memory CD4 T cell	NA	Bzw2	Bzw2	Adaptive
Central memory CD4 T cell	NA	Cd63	Cd63	Adaptive
Central memory CD4 T cell	NA	Col4A1	Col4A1	Adaptive
Central memory CD4 T cell	NA	Cyld	Cyld	Adaptive
Central memory CD4 T cell	NA	Elmo2	Elmo2	Adaptive
Central memory CD4 T cell	NA	Fyn	Fyn	Adaptive
Central memory CD4 T cell	NA	Glipr1	Glipr1	Adaptive
Central memory CD4 T cell	NA	Gss	Gss	Adaptive
Central memory CD4 T cell	NA	Ifitm2	Ifitm2	Adaptive
Central memory CD4 T cell	NA	Itgb1	Itgb1	Adaptive
Central memory CD4 T cell	NA	Itgb2	Itgb2	Adaptive
Central memory CD4 T cell	NA	Klf5	Klf5	Adaptive
Central memory CD4 T cell	NA	Lsp1	Lsp1	Adaptive
Central memory CD4 T cell	NA	Ndufb9	Ndufb9	Adaptive
Central memory CD4 T cell	NA	Pkm2	Pkm2	Adaptive
Central memory CD4 T cell	NA	Sfxn3	Sfxn3	Adaptive
Central memory CD4 T cell	NA	Sirpg	Sirpg	Adaptive
Central memory CD4 T cell	NA	Smad4	Smad4	Adaptive
Central memory CD4 T cell	NA	Stx4	Stx4	Adaptive
Central memory CD4 T cell	NA	Tradd	Tradd	Adaptive
Central memory CD4 T cell	NA	Vim	Vim	Adaptive
Central memory CD4 T cell	NA	Xrcc6	Xrcc6	Adaptive
Central memory CD8 T cell	NA	Actn4	Actn4	Adaptive
Central memory CD8 T cell	NA	Adam12	Adam12	Adaptive
Central memory CD8 T cell	NA	Adcy9	Adcy9	Adaptive
Central memory CD8 T cell	NA	F13A1	F13A1	Adaptive
Central memory CD8 T cell	NA	Fcer1G	Fcer1G	Adaptive
Central memory CD8 T cell	NA	Fcgr3B	Fcgr3B	Adaptive
Central memory CD8 T cell	NA	Fgf7	Fgf7	Adaptive
Central memory CD8 T cell	NA	Fkbp4	Fkbp4	Adaptive
Central memory CD8 T cell	NA	Glud1	Glud1	Adaptive
Central memory CD8 T cell	NA	Gm2A	Gm2A	Adaptive
Central memory CD8 T cell	NA	Gusb	Gusb	Adaptive
Central memory CD8 T cell	NA	Il1Rn	Il1Rn	Adaptive
Central memory CD8 T cell	NA	Nol11	Nol11	Adaptive
Central memory CD8 T cell	NA	Ntrk1	Ntrk1	Adaptive
Central memory CD8 T cell	NA	Rara	Rara	Adaptive
Central memory CD8 T cell	NA	Rnf128	Rnf128	Adaptive
Central memory CD8 T cell	NA	Siglec1	Siglec1	Adaptive
Central memory CD8 T cell	NA	Tnfrsf11A	Tnfrsf11A	Adaptive
Central memory CD8 T cell	NA	Tox4	Tox4	Adaptive
Central memory CD8 T cell	NA	Uba52	Uba52	Adaptive
Central memory CD8 T cell	NA	Ulbp1	Ulbp1	Adaptive
Effector memeory CD4 T cell	NA	Atm	Atm	Adaptive
Effector memeory CD4 T cell	NA	Casp3	Casp3	Adaptive
Effector memeory CD4 T cell	NA	Casq1	Casq1	Adaptive
Effector memeory CD4 T cell	NA	Cd300E	Cd300E	Adaptive
Effector memeory CD4 T cell	NA	Dars	Dars	Adaptive
Effector memeory CD4 T cell	NA	Dock9	Dock9	Adaptive
Effector memeory CD4 T cell	NA	Exosc9	Exosc9	Adaptive
Effector memeory CD4 T cell	NA	Ezh2	Ezh2	Adaptive
Effector memeory CD4 T cell	NA	Gde1	Gde1	Adaptive
Effector memeory CD4 T cell	NA	Il34	Il34	Adaptive
Effector memeory CD4 T cell	NA	Ncoa4	Ncoa4	Adaptive
Effector memeory CD4 T cell	NA	Nefl	Nefl	Adaptive
Effector memeory CD4 T cell	NA	Pdgfrl	Pdgfrl	Adaptive
Effector memeory CD4 T cell	NA	Ptgs1	Ptgs1	Adaptive
Effector memeory CD4 T cell	NA	Reps1	Reps1	Adaptive
Effector memeory CD4 T cell	NA	Scg2	Scg2	Adaptive
Effector memeory CD4 T cell	NA	Sdpr	Sdpr	Adaptive
Effector memeory CD4 T cell	NA	Siglec14	Siglec14	Adaptive
Effector memeory CD4 T cell	NA	Siglec6	Siglec6	Adaptive
Effector memeory CD4 T cell	NA	Tal1	Tal1	Adaptive
Effector memeory CD4 T cell	NA	Tfec	Tfec	Adaptive
Effector memeory CD4 T cell	NA	Tipin	Tipin	Adaptive
Effector memeory CD4 T cell	NA	Tpk1	Tpk1	Adaptive
Effector memeory CD4 T cell	NA	Uqcrb	Uqcrb	Adaptive
Effector memeory CD4 T cell	NA	Usp9Y	Usp9Y	Adaptive
Effector memeory CD4 T cell	NA	Wipf1	Wipf1	Adaptive
Effector memeory CD4 T cell	NA	Zcrb1	Zcrb1	Adaptive
Effector memeory CD8 T cell	NA	Acap1	Acap1	Adaptive
Effector memeory CD8 T cell	NA	Apol3	Apol3	Adaptive
Effector memeory CD8 T cell	NA	Arhgap10	Arhgap10	Adaptive
Effector memeory CD8 T cell	NA	Atp10D	Atp10D	Adaptive
Effector memeory CD8 T cell	NA	C3Ar1	C3Ar1	Adaptive
Effector memeory CD8 T cell	NA	Ccr5	Ccr5	Adaptive
Effector memeory CD8 T cell	NA	Cd160	Cd160	Adaptive
Effector memeory CD8 T cell	NA	Cd55	Cd55	Adaptive
Effector memeory CD8 T cell	NA	Cflar	Cflar	Adaptive
Effector memeory CD8 T cell	NA	Cmklr1	Cmklr1	Adaptive
Effector memeory CD8 T cell	NA	Dapp1	Dapp1	Adaptive
Effector memeory CD8 T cell	NA	Fcrl6	Fcrl6	Adaptive
Effector memeory CD8 T cell	NA	Flt3Lg	Flt3Lg	Adaptive
Effector memeory CD8 T cell	NA	Gzmm	Gzmm	Adaptive
Effector memeory CD8 T cell	NA	Hapln3	Hapln3	Adaptive
Effector memeory CD8 T cell	NA	Hla-Dmb	Hla-Dmb	Adaptive
Effector memeory CD8 T cell	NA	Hla-Dpa1	Hla-Dpa1	Adaptive
Effector memeory CD8 T cell	NA	Hla-Dpb1	Hla-Dpb1	Adaptive
Effector memeory CD8 T cell	NA	Ifi16	Ifi16	Adaptive
Effector memeory CD8 T cell	NA	Lime1	Lime1	Adaptive
Effector memeory CD8 T cell	NA	Ltk	Ltk	Adaptive
Effector memeory CD8 T cell	NA	Nfkbia	Nfkbia	Adaptive
Effector memeory CD8 T cell	NA	Setd7	Setd7	Adaptive
Effector memeory CD8 T cell	NA	Sik1	Sik1	Adaptive
Effector memeory CD8 T cell	NA	Trib2	Trib2	Adaptive
Gamma delta T cell	NA	Acp5	Acp5	Adaptive
Gamma delta T cell	NA	Aqp9	Aqp9	Adaptive
Gamma delta T cell	NA	Btn3A2	Btn3A2	Adaptive
Gamma delta T cell	NA	C1Orf54	C1Orf54	Adaptive
Gamma delta T cell	NA	Card8	Card8	Adaptive
Gamma delta T cell	NA	Ccl18	Ccl18	Adaptive
Gamma delta T cell	NA	Cd209	Cd209	Adaptive
Gamma delta T cell	NA	Cd33	Cd33	Adaptive
Gamma delta T cell	NA	Cd36	Cd36	Adaptive
Gamma delta T cell	NA	Cdk5	Cdk5	Adaptive
Gamma delta T cell	NA	Il10Rb	Il10Rb	Adaptive
Gamma delta T cell	NA	Klrf1	Klrf1	Adaptive
Gamma delta T cell	NA	Lgals1	Lgals1	Adaptive
Gamma delta T cell	NA	Mapk7	Mapk7	Adaptive
Gamma delta T cell	NA	Klhl7	Klhl7	Adaptive
Gamma delta T cell	NA	Krt80	Krt80	Adaptive
Gamma delta T cell	NA	Lamc1	Lamc1	Adaptive
Gamma delta T cell	NA	Lcorl	Lcorl	Adaptive
Gamma delta T cell	NA	Lmnb1	Lmnb1	Adaptive
Gamma delta T cell	NA	Meis3P1	Meis3P1	Adaptive
Gamma delta T cell	NA	Mpl	Mpl	Adaptive
Gamma delta T cell	NA	Fabp1	Fabp1	Adaptive
Gamma delta T cell	NA	Fabp5	Fabp5	Adaptive
Gamma delta T cell	NA	Fadd	Fadd	Adaptive
Gamma delta T cell	NA	Mfap3L	Mfap3L	Adaptive
Gamma delta T cell	NA	Minpp1	Minpp1	Adaptive
Gamma delta T cell	NA	Rps24	Rps24	Adaptive
Gamma delta T cell	NA	Rps7	Rps7	Adaptive
Gamma delta T cell	NA	Rps9	Rps9	Adaptive
Gamma delta T cell	NA	Dbnl	Dbnl	Adaptive
Gamma delta T cell	NA	Ccl13	Ccl13	Adaptive
Immature B cell	NA	Cd22	Cd22	Adaptive
Immature B cell	NA	Cybb	Cybb	Adaptive
Immature B cell	NA	Fam129C	Fam129C	Adaptive
Immature B cell	NA	Fcrl1	Fcrl1	Adaptive
Immature B cell	NA	Fcrl3	Fcrl3	Adaptive
Immature B cell	NA	Fcrl5	Fcrl5	Adaptive
Immature B cell	NA	Fcrla	Fcrla	Adaptive
Immature B cell	NA	Hdac9	Hdac9	Adaptive
Immature B cell	NA	Hla-Dqa1	Hla-Dqa1	Adaptive
Immature B cell	NA	Hvcn1	Hvcn1	Adaptive
Immature B cell	NA	Kiaa0226	Kiaa0226	Adaptive
Immature B cell	NA	Ncf1	Ncf1	Adaptive
Immature B cell	NA	Ncf1B	Ncf1B	Adaptive
Immature B cell	NA	P2Ry10	P2Ry10	Adaptive
Immature B cell	NA	Sp100	Sp100	Adaptive
Immature B cell	NA	Txnip	Txnip	Adaptive
Immature B cell	NA	Stap1	Stap1	Adaptive
Immature B cell	NA	Tagap	Tagap	Adaptive
Immature B cell	NA	Zcchc2	Zcchc2	Adaptive
Memory B cell	NA	Aicda	Aicda	Adaptive
Memory B cell	NA	Ccna2	Ccna2	Adaptive
Memory B cell	NA	Cdkn3	Cdkn3	Adaptive
Memory B cell	NA	Clcn5	Clcn5	Adaptive
Memory B cell	NA	Enpp1	Enpp1	Adaptive
Memory B cell	NA	Fcer1A	Fcer1A	Adaptive
Memory B cell	NA	Fcrl4	Fcrl4	Adaptive
Memory B cell	NA	Myc	Myc	Adaptive
Memory B cell	NA	Runx2	Runx2	Adaptive
Memory B cell	NA	Sorl1	Sorl1	Adaptive
Memory B cell	NA	Sox5	Sox5	Adaptive
Memory B cell	NA	Stat5A	Stat5A	Adaptive
Memory B cell	NA	Stat5B	Stat5B	Adaptive
Memory B cell	NA	Tlr9	Tlr9	Adaptive
Regulatory T cell	NA	Ccl3L1	Ccl3L1	Adaptive
Regulatory T cell	NA	Cd72	Cd72	Adaptive
Regulatory T cell	NA	Clec5A	Clec5A	Adaptive
Regulatory T cell	NA	Foxp3	Foxp3	Adaptive
Regulatory T cell	NA	Itga4	Itga4	Adaptive
Regulatory T cell	NA	L1Cam	L1Cam	Adaptive
Regulatory T cell	NA	Lipa	Lipa	Adaptive
Regulatory T cell	NA	Lrp1	Lrp1	Adaptive
Regulatory T cell	NA	Lrrc42	Lrrc42	Adaptive
Regulatory T cell	NA	Marco	Marco	Adaptive
Regulatory T cell	NA	Mmp12	Mmp12	Adaptive
Regulatory T cell	NA	Mnda	Mnda	Adaptive
Regulatory T cell	NA	Mrc1	Mrc1	Adaptive
Regulatory T cell	NA	Ms4A6A	Ms4A6A	Adaptive
Regulatory T cell	NA	Pelo	Pelo	Adaptive
Regulatory T cell	NA	Plek	Plek	Adaptive
Regulatory T cell	NA	Prss23	Prss23	Adaptive
Regulatory T cell	NA	Ptgir	Ptgir	Adaptive
Regulatory T cell	NA	St8Sia4	St8Sia4	Adaptive
Regulatory T cell	NA	Stab1	Stab1	Adaptive
T follicular helper cell	NA	B3Gat1	B3Gat1	Adaptive
T follicular helper cell	NA	Cdk5R1	Cdk5R1	Adaptive
T follicular helper cell	NA	Pdcd1	Pdcd1	Adaptive
T follicular helper cell	NA	Bcl6	Bcl6	Adaptive
T follicular helper cell	NA	Cd200	Cd200	Adaptive
T follicular helper cell	NA	Cd83	Cd83	Adaptive
T follicular helper cell	NA	Cd84	Cd84	Adaptive
T follicular helper cell	NA	Fgf2	Fgf2	Adaptive
T follicular helper cell	NA	Gpr18	Gpr18	Adaptive
T follicular helper cell	NA	Cebpa	Cebpa	Adaptive
T follicular helper cell	NA	Cecr1	Cecr1	Adaptive
T follicular helper cell	NA	Clec10A	Clec10A	Adaptive
T follicular helper cell	NA	Clec4A	Clec4A	Adaptive
T follicular helper cell	NA	Csf1R	Csf1R	Adaptive
T follicular helper cell	NA	Ctss	Ctss	Adaptive
T follicular helper cell	NA	Dmn	Dmn	Adaptive
T follicular helper cell	NA	Dpp4	Dpp4	Adaptive
T follicular helper cell	NA	Lrrc32	Lrrc32	Adaptive
T follicular helper cell	NA	Mc5R	Mc5R	Adaptive
T follicular helper cell	NA	Mica	Mica	Adaptive
T follicular helper cell	NA	Ncam1	Ncam1	Adaptive
T follicular helper cell	NA	Ncr2	Ncr2	Adaptive
T follicular helper cell	NA	Nrp1	Nrp1	Adaptive
T follicular helper cell	NA	Pdcd1Lg2	Pdcd1Lg2	Adaptive
T follicular helper cell	NA	Pdcd6	Pdcd6	Adaptive
T follicular helper cell	NA	Prdx1	Prdx1	Adaptive
T follicular helper cell	NA	Rae1	Rae1	Adaptive
T follicular helper cell	NA	Raet1E	Raet1E	Adaptive
T follicular helper cell	NA	Siglec7	Siglec7	Adaptive
T follicular helper cell	NA	Siglec9	Siglec9	Adaptive
T follicular helper cell	NA	Tyro3	Tyro3	Adaptive
T follicular helper cell	NA	Chst12	Chst12	Adaptive
T follicular helper cell	NA	Clic3	Clic3	Adaptive
T follicular helper cell	NA	Ivns1Abp	Ivns1Abp	Adaptive
T follicular helper cell	NA	Kir2Dl2	Kir2Dl2	Adaptive
T follicular helper cell	NA	Lgmn	Lgmn	Adaptive
Type 1 T helper cell	NA	Cd70	Cd70	Adaptive
Type 1 T helper cell	NA	Tbx21	Tbx21	Adaptive
Type 1 T helper cell	NA	Adam8	Adam8	Adaptive
Type 1 T helper cell	NA	Ahcyl2	Ahcyl2	Adaptive
Type 1 T helper cell	NA	Alcam	Alcam	Adaptive
Type 1 T helper cell	NA	B3Galnt1	B3Galnt1	Adaptive
Type 1 T helper cell	NA	Bbs12	Bbs12	Adaptive
Type 1 T helper cell	NA	Bst1	Bst1	Adaptive
Type 1 T helper cell	NA	Cd151	Cd151	Adaptive
Type 1 T helper cell	NA	Cd47	Cd47	Adaptive
Type 1 T helper cell	NA	Cd48	Cd48	Adaptive
Type 1 T helper cell	NA	Cd52	Cd52	Adaptive
Type 1 T helper cell	NA	Cd53	Cd53	Adaptive
Type 1 T helper cell	NA	Cd59	Cd59	Adaptive
Type 1 T helper cell	NA	Cd6	Cd6	Adaptive
Type 1 T helper cell	NA	Cd68	Cd68	Adaptive
Type 1 T helper cell	NA	Cd7	Cd7	Adaptive
Type 1 T helper cell	NA	Cd96	Cd96	Adaptive
Type 1 T helper cell	NA	Cfhr3	Cfhr3	Adaptive
Type 1 T helper cell	NA	Chrm3	Chrm3	Adaptive
Type 1 T helper cell	NA	Clec7A	Clec7A	Adaptive
Type 1 T helper cell	NA	Col23A1	Col23A1	Adaptive
Type 1 T helper cell	NA	Col4A4	Col4A4	Adaptive
Type 1 T helper cell	NA	Col5A3	Col5A3	Adaptive
Type 1 T helper cell	NA	Dab1	Dab1	Adaptive
Type 1 T helper cell	NA	Dleu7	Dleu7	Adaptive
Type 1 T helper cell	NA	Doc2B	Doc2B	Adaptive
Type 1 T helper cell	NA	Emp1	Emp1	Adaptive
Type 1 T helper cell	NA	F12	F12	Adaptive
Type 1 T helper cell	NA	Furin	Furin	Adaptive
Type 1 T helper cell	NA	Gab3	Gab3	Adaptive
Type 1 T helper cell	NA	Gatm	Gatm	Adaptive
Type 1 T helper cell	NA	Gfpt2	Gfpt2	Adaptive
Type 1 T helper cell	NA	Gpr25	Gpr25	Adaptive
Type 1 T helper cell	NA	Grem2	Grem2	Adaptive
Type 1 T helper cell	NA	Havcr1	Havcr1	Adaptive
Type 1 T helper cell	NA	Hsd11B1	Hsd11B1	Adaptive
Type 1 T helper cell	NA	Hunk	Hunk	Adaptive
Type 1 T helper cell	NA	Igf2	Igf2	Adaptive
Type 1 T helper cell	NA	Rcsd1	Rcsd1	Adaptive
Type 1 T helper cell	NA	Ryr1	Ryr1	Adaptive
Type 1 T helper cell	NA	Sav1	Sav1	Adaptive
Type 1 T helper cell	NA	Sele	Sele	Adaptive
Type 1 T helper cell	NA	Selp	Selp	Adaptive
Type 1 T helper cell	NA	Sh3Kbp1	Sh3Kbp1	Adaptive
Type 1 T helper cell	NA	Sit1	Sit1	Adaptive
Type 1 T helper cell	NA	Slc35B3	Slc35B3	Adaptive
Type 1 T helper cell	NA	Siglec10	Siglec10	Adaptive
Type 1 T helper cell	NA	Skap1	Skap1	Adaptive
Type 1 T helper cell	NA	Thumpd2	Thumpd2	Adaptive
Type 1 T helper cell	NA	Tigit	Tigit	Adaptive
Type 1 T helper cell	NA	Zeb2	Zeb2	Adaptive
Type 1 T helper cell	NA	Enc1	Enc1	Adaptive
Type 1 T helper cell	NA	Fam134B	Fam134B	Adaptive
Type 1 T helper cell	NA	Fbxo30	Fbxo30	Adaptive
Type 1 T helper cell	NA	Fcgr2C	Fcgr2C	Adaptive
Type 1 T helper cell	NA	Stac	Stac	Adaptive
Type 1 T helper cell	NA	Ltc4S	Ltc4S	Adaptive
Type 1 T helper cell	NA	Man1B1	Man1B1	Adaptive
Type 1 T helper cell	NA	Mdh1	Mdh1	Adaptive
Type 1 T helper cell	NA	Mmd	Mmd	Adaptive
Type 1 T helper cell	NA	Rgs16	Rgs16	Adaptive
Type 1 T helper cell	NA	Il12A	Il12A	Adaptive
Type 1 T helper cell	NA	P2Rx5	P2Rx5	Adaptive
Type 1 T helper cell	NA	Cd97	Cd97	Adaptive
Type 1 T helper cell	NA	Itgb4	Itgb4	Adaptive
Type 1 T helper cell	NA	Icam3	Icam3	Adaptive
Type 1 T helper cell	NA	Metrnl	Metrnl	Adaptive
Type 1 T helper cell	NA	Tnfrsf1A	Tnfrsf1A	Adaptive
Type 1 T helper cell	NA	Irf1	Irf1	Adaptive
Type 1 T helper cell	NA	Htr2B	Htr2B	Adaptive
Type 1 T helper cell	NA	Cald1	Cald1	Adaptive
Type 1 T helper cell	NA	Mocos	Mocos	Adaptive
Type 1 T helper cell	NA	Traf3Ip2	Traf3Ip2	Adaptive
Type 1 T helper cell	NA	Tlr8	Tlr8	Adaptive
Type 1 T helper cell	NA	Traf1	Traf1	Adaptive
Type 1 T helper cell	NA	Dusp14	Dusp14	Adaptive
Type 17 T helper cell	NA	Il17A	Il17A	Adaptive
Type 17 T helper cell	NA	Il17Ra	Il17Ra	Adaptive
Type 17 T helper cell	NA	C2Cd4A	C2Cd4A	Adaptive
Type 17 T helper cell	NA	C2Cd4B	C2Cd4B	Adaptive
Type 17 T helper cell	NA	Ca2	Ca2	Adaptive
Type 17 T helper cell	NA	Ccdc65	Ccdc65	Adaptive
Type 17 T helper cell	NA	Ceacam3	Ceacam3	Adaptive
Type 17 T helper cell	NA	Il17C	Il17C	Adaptive
Type 17 T helper cell	NA	Il17F	Il17F	Adaptive
Type 17 T helper cell	NA	Il17Rc	Il17Rc	Adaptive
Type 17 T helper cell	NA	Il17Re	Il17Re	Adaptive
Type 17 T helper cell	NA	Il23A	Il23A	Adaptive
Type 17 T helper cell	NA	Ildr1	Ildr1	Adaptive
Type 17 T helper cell	NA	Lonrf3	Lonrf3	Adaptive
Type 17 T helper cell	NA	Sh2D6	Sh2D6	Adaptive
Type 17 T helper cell	NA	Tnip2	Tnip2	Adaptive
Type 17 T helper cell	NA	Abca1	Abca1	Adaptive
Type 17 T helper cell	NA	Abcb1	Abcb1	Adaptive
Type 17 T helper cell	NA	Adamts12	Adamts12	Adaptive
Type 17 T helper cell	NA	Ank1	Ank1	Adaptive
Type 17 T helper cell	NA	Ankrd22	Ankrd22	Adaptive
Type 17 T helper cell	NA	B3Galt2	B3Galt2	Adaptive
Type 17 T helper cell	NA	Camta1	Camta1	Adaptive
Type 17 T helper cell	NA	Ccr9	Ccr9	Adaptive
Type 17 T helper cell	NA	Cd40	Cd40	Adaptive
Type 17 T helper cell	NA	Gpr44	Gpr44	Adaptive
Type 17 T helper cell	NA	Ift80	Ift80	Adaptive
Type 2 T helper cell	NA	Asb2	Asb2	Adaptive
Type 2 T helper cell	NA	Csrp2	Csrp2	Adaptive
Type 2 T helper cell	NA	Dapk1	Dapk1	Adaptive
Type 2 T helper cell	NA	Dlc1	Dlc1	Adaptive
Type 2 T helper cell	NA	Dnajc12	Dnajc12	Adaptive
Type 2 T helper cell	NA	Dusp6	Dusp6	Adaptive
Type 2 T helper cell	NA	Gnai1	Gnai1	Adaptive
Type 2 T helper cell	NA	Lamp3	Lamp3	Adaptive
Type 2 T helper cell	NA	Nrp2	Nrp2	Adaptive
Type 2 T helper cell	NA	Osbpl1A	Osbpl1A	Adaptive
Type 2 T helper cell	NA	Pde4B	Pde4B	Adaptive
Type 2 T helper cell	NA	Phlda1	Phlda1	Adaptive
Type 2 T helper cell	NA	Pla2G4A	Pla2G4A	Adaptive
Type 2 T helper cell	NA	Rab27B	Rab27B	Adaptive
Type 2 T helper cell	NA	Rbms3	Rbms3	Adaptive
Type 2 T helper cell	NA	Rnf125	Rnf125	Adaptive
Type 2 T helper cell	NA	Tmprss3	Tmprss3	Adaptive
Type 2 T helper cell	NA	Gata3	Gata3	Adaptive
Type 2 T helper cell	NA	Birc5	Birc5	Adaptive
Type 2 T helper cell	NA	Cdc25C	Cdc25C	Adaptive
Type 2 T helper cell	NA	Cdc7	Cdc7	Adaptive
Type 2 T helper cell	NA	Cenpf	Cenpf	Adaptive
Type 2 T helper cell	NA	Cxcr6	Cxcr6	Adaptive
Type 2 T helper cell	NA	Dhfr	Dhfr	Adaptive
Type 2 T helper cell	NA	Evi5	Evi5	Adaptive
Type 2 T helper cell	NA	Gsta4	Gsta4	Adaptive
Type 2 T helper cell	NA	Hells	Hells	Adaptive
Type 2 T helper cell	NA	Il26	Il26	Adaptive
Type 2 T helper cell	NA	Lair2	Lair2	Adaptive
Activated dendritic cell	NA	Abcd1	Abcd1	Innate
Activated dendritic cell	NA	C1Qc	C1Qc	Innate
Activated dendritic cell	NA	Capg	Capg	Innate
Activated dendritic cell	NA	Ccl3L3	Ccl3L3	Innate
Activated dendritic cell	NA	Cd207	Cd207	Innate
Activated dendritic cell	NA	Cd302	Cd302	Innate
Activated dendritic cell	NA	Atp5B	Atp5B	Innate
Activated dendritic cell	NA	Atp5L	Atp5L	Innate
Activated dendritic cell	NA	Atp6V1A	Atp6V1A	Innate
Activated dendritic cell	NA	Bcl2L1	Bcl2L1	Innate
Activated dendritic cell	NA	C1Qb	C1Qb	Innate
Activated dendritic cell	NA	Snurf	Snurf	Innate
Activated dendritic cell	NA	Spcs3	Spcs3	Innate
Activated dendritic cell	NA	Ccna1	Ccna1	Innate
Activated dendritic cell	NA	Ceacam8	Ceacam8	Innate
Activated dendritic cell	NA	Nos2	Nos2	Innate
Activated dendritic cell	NA	Sra1	Sra1	Innate
Activated dendritic cell	NA	Tnfrsf6B	Tnfrsf6B	Innate
Activated dendritic cell	NA	Trem1	Trem1	Innate
Activated dendritic cell	NA	Treml1	Treml1	Innate
Activated dendritic cell	NA	Rhoa	Rhoa	Innate
Activated dendritic cell	NA	Slc25A37	Slc25A37	Innate
Activated dendritic cell	NA	Tnfsf14	Tnfsf14	Innate
Activated dendritic cell	NA	Treml4	Treml4	Innate
Activated dendritic cell	NA	Vnn2	Vnn2	Innate
Activated dendritic cell	NA	Xpo6	Xpo6	Innate
Activated dendritic cell	NA	Clec4C	Clec4C	Innate
Activated dendritic cell	NA	Tnfaip2	Tnfaip2	Innate
Activated dendritic cell	NA	Ubd	Ubd	Innate
Activated dendritic cell	NA	Actr3	Actr3	Innate
Activated dendritic cell	NA	Rab1A	Rab1A	Innate
Activated dendritic cell	NA	Sla	Sla	Innate
Activated dendritic cell	NA	Hla-Dqa2	Hla-Dqa2	Innate
Activated dendritic cell	NA	Siglec5	Siglec5	Innate
Activated dendritic cell	NA	Slamf9	Slamf9	Innate
Eosinophil	NA	Gipr	Gipr	Innate
Eosinophil	NA	Krt18P50	Krt18P50	Innate
Eosinophil	NA	Lrmp	Lrmp	Innate
Eosinophil	NA	Fosb	Fosb	Innate
Eosinophil	NA	Rrp12	Rrp12	Innate
Eosinophil	NA	Gpr183	Gpr183	Innate
Eosinophil	NA	Nr4A3	Nr4A3	Innate
Eosinophil	NA	St3Gal6	St3Gal6	Innate
Eosinophil	NA	Depdc5	Depdc5	Innate
Eosinophil	NA	Pde6C	Pde6C	Innate
Eosinophil	NA	Pkd2L2	Pkd2L2	Innate
Eosinophil	NA	Gpr65	Gpr65	Innate
Eosinophil	NA	Il5Ra	Il5Ra	Innate
Eosinophil	NA	P2Ry14	P2Ry14	Innate
Eosinophil	NA	Dach1	Dach1	Innate
Eosinophil	NA	Dapk2	Dapk2	Innate
Eosinophil	NA	Emr3	Emr3	Innate
Immature dendritic cell	NA	Acadm	Acadm	Innate
Immature dendritic cell	NA	Ahcyl1	Ahcyl1	Innate
Immature dendritic cell	NA	Aldh1A2	Aldh1A2	Innate
Immature dendritic cell	NA	Aldh3A2	Aldh3A2	Innate
Immature dendritic cell	NA	Aldh9A1	Aldh9A1	Innate
Immature dendritic cell	NA	Alox15	Alox15	Innate
Immature dendritic cell	NA	Amt	Amt	Innate
Immature dendritic cell	NA	Arl1	Arl1	Innate
Immature dendritic cell	NA	Atic	Atic	Innate
Immature dendritic cell	NA	Atp5A1	Atp5A1	Innate
Immature dendritic cell	NA	Capza1	Capza1	Innate
Immature dendritic cell	NA	Lilra5	Lilra5	Innate
Immature dendritic cell	NA	Rdx	Rdx	Innate
Immature dendritic cell	NA	Rragd	Rragd	Innate
Immature dendritic cell	NA	Tacstd2	Tacstd2	Innate
Immature dendritic cell	NA	Inpp5F	Inpp5F	Innate
Immature dendritic cell	NA	Rab38	Rab38	Innate
Immature dendritic cell	NA	Plau	Plau	Innate
Immature dendritic cell	NA	Csf3R	Csf3R	Innate
Immature dendritic cell	NA	Slc18A2	Slc18A2	Innate
Immature dendritic cell	NA	Ampd2	Ampd2	Innate
Immature dendritic cell	NA	Cltb	Cltb	Innate
Immature dendritic cell	NA	C1Orf162	C1Orf162	Innate
Macrophage	NA	Aif1	Aif1	Innate
Macrophage	NA	Ccl1	Ccl1	Innate
Macrophage	NA	Ccl14	Ccl14	Innate
Macrophage	NA	Ccl23	Ccl23	Innate
Macrophage	NA	Ccl26	Ccl26	Innate
Macrophage	NA	Cd300Lb	Cd300Lb	Innate
Macrophage	NA	Cnr1	Cnr1	Innate
Macrophage	NA	Cnr2	Cnr2	Innate
Macrophage	NA	Eif1	Eif1	Innate
Macrophage	NA	Eif4A1	Eif4A1	Innate
Macrophage	NA	Fpr1	Fpr1	Innate
Macrophage	NA	Fpr2	Fpr2	Innate
Macrophage	NA	Frat2	Frat2	Innate
Macrophage	NA	Gpr27	Gpr27	Innate
Macrophage	NA	Gpr77	Gpr77	Innate
Macrophage	NA	Rnase2	Rnase2	Innate
Macrophage	NA	Ms4A2	Ms4A2	Innate
Macrophage	NA	Basp1	Basp1	Innate
Macrophage	NA	Igsf6	Igsf6	Innate
Macrophage	NA	Hk3	Hk3	Innate
Macrophage	NA	Vnn1	Vnn1	Innate
Macrophage	NA	Fes	Fes	Innate
Macrophage	NA	Npl	Npl	Innate
Macrophage	NA	Fzd2	Fzd2	Innate
Macrophage	NA	Fam198B	Fam198B	Innate
Macrophage	NA	Hnmt	Hnmt	Innate
Macrophage	NA	Slc15A3	Slc15A3	Innate
Macrophage	NA	Cd4	Cd4	Innate
Macrophage	NA	Txndc3	Txndc3	Innate
Macrophage	NA	Frmd4A	Frmd4A	Innate
Macrophage	NA	Crybb1	Crybb1	Innate
Macrophage	NA	Hrh1	Hrh1	Innate
Macrophage	NA	Wnt5B	Wnt5B	Innate
Mast cell	NA	Adamts3	Adamts3	Innate
Mast cell	NA	Cpa3	Cpa3	Innate
Mast cell	NA	Cma1	Cma1	Innate
Mast cell	NA	Ctsg	Ctsg	Innate
Mast cell	NA	Arhgap15	Arhgap15	Innate
Mast cell	NA	Cpm	Cpm	Innate
Mast cell	NA	Fcn1	Fcn1	Innate
Mast cell	NA	Ftl	Ftl	Innate
Mast cell	NA	Hspa6	Hspa6	Innate
Mast cell	NA	Itga9	Itga9	Innate
Mast cell	NA	Rnase3	Rnase3	Innate
Mast cell	NA	S100A4	S100A4	Innate
Mast cell	NA	Siglec8	Siglec8	Innate
Mast cell	NA	Slc6A4	Slc6A4	Innate
Mast cell	NA	Ptgs2	Ptgs2	Innate
Mast cell	NA	Egr3	Egr3	Innate
Mast cell	NA	Pilra	Pilra	Innate
Monocyte	NA	Asgr2	Asgr2	Innate
Monocyte	NA	Cfp	Cfp	Innate
Monocyte	NA	Asgr1	Asgr1	Innate
Monocyte	NA	Cd1D	Cd1D	Innate
Monocyte	NA	Upk3A	Upk3A	Innate
Monocyte	NA	Actg1	Actg1	Innate
Monocyte	NA	Anxa5	Anxa5	Innate
Monocyte	NA	Atp6V1B2	Atp6V1B2	Innate
Monocyte	NA	Cfl1	Cfl1	Innate
Monocyte	NA	Dazap2	Dazap2	Innate
Monocyte	NA	Ctbs	Ctbs	Innate
Monocyte	NA	Emr4P	Emr4P	Innate
Monocyte	NA	Hivep2	Hivep2	Innate
Monocyte	NA	Marcksl1	Marcksl1	Innate
Monocyte	NA	Mbp	Mbp	Innate
Monocyte	NA	Mmp15	Mmp15	Innate
Monocyte	NA	Pnpla6	Pnpla6	Innate
Monocyte	NA	Tmbim6	Tmbim6	Innate
Monocyte	NA	Pqbp1	Pqbp1	Innate
Monocyte	NA	Tex264	Tex264	Innate
Monocyte	NA	Ikzf1	Ikzf1	Innate
Natural killer cell	NA	Akt3	Akt3	Innate
Natural killer cell	NA	Axl	Axl	Innate
Natural killer cell	NA	Bst2	Bst2	Innate
Natural killer cell	NA	Cdh2	Cdh2	Innate
Natural killer cell	NA	Crtam	Crtam	Innate
Natural killer cell	NA	Csf2Ra	Csf2Ra	Innate
Natural killer cell	NA	Ctsz	Ctsz	Innate
Natural killer cell	NA	Cxcl1	Cxcl1	Innate
Natural killer cell	NA	Cyth1	Cyth1	Innate
Natural killer cell	NA	Daxx	Daxx	Innate
Natural killer cell	NA	Dgkh	Dgkh	Innate
Natural killer cell	NA	Dll4	Dll4	Innate
Natural killer cell	NA	Dpyd	Dpyd	Innate
Natural killer cell	NA	Erbb3	Erbb3	Innate
Natural killer cell	NA	F11R	F11R	Innate
Natural killer cell	NA	Fam27A	Fam27A	Innate
Natural killer cell	NA	Fam49A	Fam49A	Innate
Natural killer cell	NA	Faslg	Faslg	Innate
Natural killer cell	NA	Fcgr1A	Fcgr1A	Innate
Natural killer cell	NA	Fn1	Fn1	Innate
Natural killer cell	NA	Fstl1	Fstl1	Innate
Natural killer cell	NA	Fuca1	Fuca1	Innate
Natural killer cell	NA	Gbp3	Gbp3	Innate
Natural killer cell	NA	Gls2	Gls2	Innate
Natural killer cell	NA	Grb2	Grb2	Innate
Natural killer cell	NA	Lst1	Lst1	Innate
Natural killer cell	NA	Bcl2	Bcl2	Innate
Natural killer cell	NA	Cdc5L	Cdc5L	Innate
Natural killer cell	NA	Fgf18	Fgf18	Innate
Natural killer cell	NA	Fut5	Fut5	Innate
Natural killer cell	NA	Fzr1	Fzr1	Innate
Natural killer cell	NA	Gage2	Gage2	Innate
Natural killer cell	NA	Igfbp5	Igfbp5	Innate
Natural killer cell	NA	Kank2	Kank2	Innate
Natural killer cell	NA	Ldb3	Ldb3	Innate
Natural killer T cell	NA	Btn2A2	Btn2A2	Innate
Natural killer T cell	NA	Cd101	Cd101	Innate
Natural killer T cell	NA	Cd109	Cd109	Innate
Natural killer T cell	NA	Cnpy3	Cnpy3	Innate
Natural killer T cell	NA	Cnpy4	Cnpy4	Innate
Natural killer T cell	NA	Creb1	Creb1	Innate
Natural killer T cell	NA	Crtc2	Crtc2	Innate
Natural killer T cell	NA	Crtc3	Crtc3	Innate
Natural killer T cell	NA	Csf2	Csf2	Innate
Natural killer T cell	NA	Klrc1	Klrc1	Innate
Natural killer T cell	NA	Fut4	Fut4	Innate
Natural killer T cell	NA	Icam2	Icam2	Innate
Natural killer T cell	NA	Il32	Il32	Innate
Natural killer T cell	NA	Lamp2	Lamp2	Innate
Natural killer T cell	NA	Lilrb5	Lilrb5	Innate
Natural killer T cell	NA	Klrg1	Klrg1	Innate
Natural killer T cell	NA	Hspa4	Hspa4	Innate
Natural killer T cell	NA	Hspb6	Hspb6	Innate
Natural killer T cell	NA	Ism2	Ism2	Innate
Natural killer T cell	NA	Itih2	Itih2	Innate
Natural killer T cell	NA	Kdm4C	Kdm4C	Innate
Natural killer T cell	NA	Kir2Ds4	Kir2Ds4	Innate
Natural killer T cell	NA	Kirrel3	Kirrel3	Innate
Natural killer T cell	NA	Sdcbp	Sdcbp	Innate
Natural killer T cell	NA	Nfatc2Ip	Nfatc2Ip	Innate
Natural killer T cell	NA	Micb	Micb	Innate
Natural killer T cell	NA	Kir2Dl1	Kir2Dl1	Innate
Natural killer T cell	NA	Kir2Dl3	Kir2Dl3	Innate
Natural killer T cell	NA	Kir3Dl1	Kir3Dl1	Innate
Natural killer T cell	NA	Kir3Dl2	Kir3Dl2	Innate
Natural killer T cell	NA	Ncr1	Ncr1	Innate
Natural killer T cell	NA	Fosl1	Fosl1	Innate
Natural killer T cell	NA	Tslp	Tslp	Innate
Natural killer T cell	NA	Slc7A7	Slc7A7	Innate
Natural killer T cell	NA	Spp1	Spp1	Innate
Natural killer T cell	NA	Trem2	Trem2	Innate
Natural killer T cell	NA	Ubash3A	Ubash3A	Innate
Natural killer T cell	NA	Ybx2	Ybx2	Innate
Natural killer T cell	NA	Ccdc88A	Ccdc88A	Innate
Natural killer T cell	NA	Clec1A	Clec1A	Innate
Natural killer T cell	NA	Thbd	Thbd	Innate
Natural killer T cell	NA	Pdpn	Pdpn	Innate
Natural killer T cell	NA	Vcam1	Vcam1	Innate
Natural killer T cell	NA	Emr1	Emr1	Innate
Neutrophil	NA	Creb5	Creb5	Innate
Neutrophil	NA	Cda	Cda	Innate
Neutrophil	NA	Chst15	Chst15	Innate
Neutrophil	NA	S100A12	S100A12	Innate
Neutrophil	NA	Apobec3A	Apobec3A	Innate
Neutrophil	NA	Casp5	Casp5	Innate
Neutrophil	NA	Mmp25	Mmp25	Innate
Neutrophil	NA	Hal	Hal	Innate
Neutrophil	NA	C1Orf183	C1Orf183	Innate
Neutrophil	NA	Ffar2	Ffar2	Innate
Neutrophil	NA	Mak	Mak	Innate
Neutrophil	NA	Cxcr1	Cxcr1	Innate
Neutrophil	NA	Steap4	Steap4	Innate
Neutrophil	NA	Mgam	Mgam	Innate
Neutrophil	NA	Btnl8	Btnl8	Innate
Neutrophil	NA	Cxcr2	Cxcr2	Innate
Neutrophil	NA	Tnfrsf10C	Tnfrsf10C	Innate
Neutrophil	NA	Vnn3	Vnn3	Innate
Plasmacytoid dendritic cell	NA	Cbx6	Cbx6	Innate
Plasmacytoid dendritic cell	NA	Dab2	Dab2	Innate
Plasmacytoid dendritic cell	NA	Ddx17	Ddx17	Innate
Plasmacytoid dendritic cell	NA	Higd1A	Higd1A	Innate
Plasmacytoid dendritic cell	NA	Idh3A	Idh3A	Innate
Plasmacytoid dendritic cell	NA	Il3Ra	Il3Ra	Innate
Plasmacytoid dendritic cell	NA	Maged1	Maged1	Innate
Plasmacytoid dendritic cell	NA	Nucb2	Nucb2	Innate
Plasmacytoid dendritic cell	NA	Ofd1	Ofd1	Innate
Plasmacytoid dendritic cell	NA	Ogt	Ogt	Innate
Plasmacytoid dendritic cell	NA	Pdia4	Pdia4	Innate
Plasmacytoid dendritic cell	NA	Sertad2	Sertad2	Innate
Plasmacytoid dendritic cell	NA	Sirpa	Sirpa	Innate
Plasmacytoid dendritic cell	NA	Tmed2	Tmed2	Innate
Plasmacytoid dendritic cell	NA	Eng	Eng	Innate
Plasmacytoid dendritic cell	NA	Fcar	Fcar	Innate
Plasmacytoid dendritic cell	NA	Igf1	Igf1	Innate
Plasmacytoid dendritic cell	NA	Itga2B	Itga2B	Innate
Plasmacytoid dendritic cell	NA	Gabarap	Gabarap	Innate
Plasmacytoid dendritic cell	NA	Gpx1	Gpx1	Innate
Plasmacytoid dendritic cell	NA	Krt23	Krt23	Innate
Plasmacytoid dendritic cell	NA	Prok2	Prok2	Innate
Plasmacytoid dendritic cell	NA	Ralb	Ralb	Innate
Plasmacytoid dendritic cell	NA	Retnlb	Retnlb	Innate
Plasmacytoid dendritic cell	NA	Rnf141	Rnf141	Innate
Plasmacytoid dendritic cell	NA	Sec14L1	Sec14L1	Innate
Plasmacytoid dendritic cell	NA	Sepx1	Sepx1	Innate
Plasmacytoid dendritic cell	NA	Emp3	Emp3	Innate
Plasmacytoid dendritic cell	NA	Cd300Lf	Cd300Lf	Innate
Plasmacytoid dendritic cell	NA	Abtb1	Abtb1	Innate
Plasmacytoid dendritic cell	NA	Klhl21	Klhl21	Innate
Plasmacytoid dendritic cell	NA	Phrf1	Phrf1	Innate
