# Supplementary material for: Identification of hub genes and potential ceRNA networks of diabetic cardiomyopathy
Source: Sci Rep. 2023 Jun 24;13:10258. doi: 10.1038/s41598-023-37378-5 (PMC10290640; doi:10.1038/s41598-023-37378-5)
Supplement: Supplementary file 6 — Supplementary Information 6. [file 41598_2023_37378_MOESM6_ESM.txt]

Table S3. DE-mRNAs and DE-lncRNAs
Gene	logFC	PValue	Type	Cell senescence related genes	Heart regeneration-related Genes
3-Mar	-0.744527782	0.011863185	DE-mRNA	No	No
6-Mar	0.689307101	0.013037865	DE-mRNA	No	No
15-Sep	0.638033887	0.029933844	DE-mRNA	No	No
0610011F06Rik	0.84196246	0.012163887	DE-mRNA	No	No
1110001J03Rik	1.294398955	2.23E-05	DE-mRNA	No	No
1110004E09Rik	1.066668498	0.000337301	DE-mRNA	No	No
1110008P14Rik	0.63601958	0.020878397	DE-mRNA	No	No
1110034G24Rik	0.606385268	0.017087212	DE-mRNA	No	No
1110059G10Rik	0.672860132	0.04794567	DE-mRNA	No	No
1190007I07Rik	1.060571553	0.002663135	DE-mRNA	No	No
1500009L16Rik	1.167154299	0.000915734	DE-mRNA	No	No
1520401A03Rik	-2.871153371	0.04120079	DE-mRNA	No	No
1600002K03Rik	-0.832152855	0.002466694	DE-mRNA	No	No
1700001C02Rik	-5.797557343	0.024353053	DE-mRNA	No	No
1700024P16Rik	-2.640381316	0.044164045	DE-mRNA	No	No
1700029J07Rik	-1.306899752	8.46E-06	DE-mRNA	No	No
1700040L02Rik	1.464133079	0.002328483	DE-mRNA	No	No
1700102P08Rik	-1.323906232	0.017075939	DE-mRNA	No	No
1810026J23Rik	1.250480765	0.000151549	DE-mRNA	No	No
1810037I17Rik	1.10555283	0.000196662	DE-mRNA	No	No
2010111I01Rik	-1.031540075	0.00027228	DE-mRNA	No	No
2210016F16Rik	0.634614011	0.030081065	DE-mRNA	No	No
2210404O09Rik	-1.033868112	0.048540423	DE-mRNA	No	No
2310022A10Rik	0.82662485	0.000634749	DE-mRNA	No	No
2310022B05Rik	1.009652884	0.002198878	DE-mRNA	No	No
2310061I04Rik	0.603292356	0.027165151	DE-mRNA	No	No
2410131K14Rik	0.939452459	0.030281158	DE-mRNA	No	No
2510039O18Rik	1.09581051	0.000186456	DE-mRNA	No	No
2610028H24Rik	-2.875980218	0.000131631	DE-mRNA	No	No
2610528J11Rik	-5.643475926	0.011141039	DE-mRNA	No	No
2700049A03Rik	-0.92075624	0.000478945	DE-mRNA	No	No
2700081O15Rik	-0.645493786	0.0076724	DE-mRNA	No	No
2810403A07Rik	0.643323043	0.01041358	DE-mRNA	No	No
2810428I15Rik	0.686082673	0.016149794	DE-mRNA	No	No
3110002H16Rik	-0.674118376	0.011139865	DE-mRNA	No	No
3110052M02Rik	-0.858245666	0.001631799	DE-mRNA	No	No
4930402H24Rik	-0.834127681	0.001096782	DE-mRNA	No	No
4930503B20Rik	1.424509847	0.041700404	DE-mRNA	No	No
4930555G01Rik	-6.126227213	0.012474955	DE-mRNA	No	No
4931406C07Rik	0.716058451	0.035778021	DE-mRNA	No	No
4931414P19Rik	-0.881053785	0.011302733	DE-mRNA	No	No
4933405L10Rik	3.884763184	0.013267403	DE-mRNA	No	No
4933428G20Rik	-0.93508857	0.011483142	DE-mRNA	No	No
6030419C18Rik	1.302404596	0.001058519	DE-mRNA	No	No
6430548M08Rik	-0.948411344	0.002486085	DE-mRNA	No	No
6820408C15Rik	-1.031878456	0.00106462	DE-mRNA	No	No
8030462N17Rik	0.815888237	0.001645997	DE-mRNA	No	No
9030617O03Rik	0.695710628	0.00690636	DE-mRNA	No	No
9130011E15Rik	0.646877948	0.018210882	DE-mRNA	No	No
9330182L06Rik	-5.329356915	0.048932915	DE-mRNA	No	No
9430015G10Rik	-0.949600693	0.000416365	DE-mRNA	No	No
9530068E07Rik	1.055410097	0.004936062	DE-mRNA	No	No
9930111J21Rik1	-0.939597003	0.027293631	DE-mRNA	No	No
A530016L24Rik	1.113224609	9.17E-05	DE-mRNA	No	No
A530099J19Rik	-6.15214184	0.014637849	DE-mRNA	No	No
AA415398	-1.009730406	0.003653035	DE-mRNA	No	No
Aacs	-0.750389053	0.040580135	DE-mRNA	No	No
Aagab	0.845246791	0.004943966	DE-mRNA	No	No
Aamdc	0.668781487	0.033500222	DE-mRNA	No	No
Aamp	0.767617745	0.002885464	DE-mRNA	No	No
Aasdhppt	0.645354407	0.017517852	DE-mRNA	No	No
Abca13	-6.060427601	0.031405244	DE-mRNA	No	No
Abca4	0.909646641	0.02565176	DE-mRNA	No	No
Abca7	-1.008909973	0.000659874	DE-mRNA	No	No
Abcb7	0.730681707	0.016419628	DE-mRNA	No	No
Abcc5	-1.228125868	1.51E-05	DE-mRNA	No	No
Abcc9	0.892397084	0.000613172	DE-mRNA	No	No
Abcd4	-0.88078391	0.002174253	DE-mRNA	No	No
Abhd5	0.698385643	0.015038752	DE-mRNA	No	No
Abi3	-1.045156865	0.000636824	DE-mRNA	No	No
Abracl	1.412909769	8.18E-05	DE-mRNA	No	No
Acaa2	1.581968106	3.56E-06	DE-mRNA	No	No
Acaca	-0.588328453	0.037463035	DE-mRNA	No	No
Acad10	-0.80948081	0.007844155	DE-mRNA	No	No
Acad12	-0.748748445	0.020113903	DE-mRNA	No	No
Acadl	1.55722751	9.62E-07	DE-mRNA	No	No
Acadm	0.761913872	0.007079595	DE-mRNA	No	No
Acads	1.580386413	6.00E-06	DE-mRNA	No	No
Acadsb	0.691937391	0.005127058	DE-mRNA	No	No
Acadvl	0.836977423	0.003860524	DE-mRNA	No	No
Acap1	-1.076449306	0.026824809	DE-mRNA	No	No
Acat1	1.172216127	0.000285561	DE-mRNA	No	No
Acin1	-0.767555589	0.006436871	DE-mRNA	No	No
Ackr4	-0.588161641	0.026642033	DE-mRNA	No	No
Aco2	1.138112952	9.84E-05	DE-mRNA	No	No
Acot1	1.036566554	0.028134831	DE-mRNA	No	No
Acot13	1.315356798	1.16E-06	DE-mRNA	No	No
Acot2	1.032791395	0.000376107	DE-mRNA	No	No
Acot4	-1.11642069	0.002163837	DE-mRNA	No	No
Acrbp	-1.029689773	0.000308837	DE-mRNA	No	No
Acsf2	0.747026196	0.017061203	DE-mRNA	No	No
Acsf3	1.034406292	0.000476966	DE-mRNA	No	No
Acsm5	1.169348839	0.005136596	DE-mRNA	No	No
Acss1	0.858785988	0.00114853	DE-mRNA	No	No
Acss2	-0.671877646	0.008148394	DE-mRNA	No	No
Actc1	0.77167438	0.040119183	DE-mRNA	No	No
Actr2	0.597833555	0.028346949	DE-mRNA	No	No
Actr3b	1.715740701	1.21E-11	DE-mRNA	No	No
Actr8	0.742228309	0.003938404	DE-mRNA	No	No
Acvr2b	-0.619973861	0.022670905	DE-mRNA	No	No
Acy1	-0.940485631	0.000389284	DE-mRNA	No	No
Acy3	0.799552919	0.014251076	DE-mRNA	No	No
Acyp2	1.365464302	0.001469981	DE-mRNA	No	No
Adam15	-0.659413988	0.013212691	DE-mRNA	No	No
Adam19	-0.860175674	0.001572124	DE-mRNA	No	No
Adam1a	-0.800235733	0.010560444	DE-mRNA	No	No
Adam1b	-5.469756591	0.000371508	DE-mRNA	No	No
Adam22	-1.27756342	1.49E-05	DE-mRNA	No	No
Adam33	-1.332889614	6.19E-05	DE-mRNA	No	No
Adam8	-0.848112869	0.029062148	DE-mRNA	No	No
Adamts10	-0.922787148	0.002855087	DE-mRNA	No	No
Adamts15	-0.97955088	0.001005653	DE-mRNA	No	No
Adamts8	-1.64782299	0.008517591	DE-mRNA	No	No
Adamts9	-0.623398432	0.028555227	DE-mRNA	No	No
Adamtsl5	-1.369036577	7.59E-08	DE-mRNA	No	No
Adcy1	-0.955542483	0.016747952	DE-mRNA	No	No
Adcy4	-1.253562949	6.09E-06	DE-mRNA	No	No
Adgre5	-1.119588189	1.82E-05	DE-mRNA	No	No
Adgrf1	3.120004915	0.027694032	DE-mRNA	No	No
Adgrf4	-1.611788649	0.005447581	DE-mRNA	No	No
Adgrg2	-0.770767905	0.04905316	DE-mRNA	No	No
Adgrg5	-1.15112737	0.049882733	DE-mRNA	No	No
Adgrg6	-1.073063783	0.040804078	DE-mRNA	No	No
Adgrl1	-0.659781481	0.01520999	DE-mRNA	No	No
Adh5	0.659298204	0.010218506	DE-mRNA	No	No
Adi1	1.147213785	0.000280271	DE-mRNA	No	No
Adipoq	-2.945583392	0.014330032	DE-mRNA	No	No
Adk	0.947192571	0.001080696	DE-mRNA	No	No
Adprhl1	0.818103309	0.005542196	DE-mRNA	No	No
Adra1a	1.471421956	8.11E-09	DE-mRNA	No	No
Adra1b	1.781955237	5.40E-06	DE-mRNA	No	No
Adra2a	-3.413973555	0.020406676	DE-mRNA	No	No
Aebp1	-0.652818371	0.025777685	DE-mRNA	No	No
Aes	0.945971052	0.00045474	DE-mRNA	No	No
Agmat	1.932695785	0.014578212	DE-mRNA	No	No
Agpat3	0.611203707	0.013228528	DE-mRNA	No	No
Agpat9	0.659074313	0.028732667	DE-mRNA	No	No
Ahi1	-0.742798962	0.007166856	DE-mRNA	No	No
Ahnak2	-0.94495221	0.000328966	DE-mRNA	No	No
Ahsa1	0.747477109	0.007906777	DE-mRNA	No	No
Ahsg	-0.909119009	0.010781407	DE-mRNA	No	No
AI593442	1.058533822	0.029099602	DE-mRNA	No	No
Aida	-0.625946031	0.010502638	DE-mRNA	No	No
Aig1	0.955724107	0.00974791	DE-mRNA	No	No
Ak1	1.342246413	2.37E-06	DE-mRNA	No	No
Ak3	0.611301121	0.043153544	DE-mRNA	No	No
Ak4	1.228648934	0.01870994	DE-mRNA	No	No
Akap17b	-0.757811348	0.006355945	DE-mRNA	No	No
Akap6	0.712097379	0.015205829	DE-mRNA	No	No
Akap8l	-0.652132094	0.037291015	DE-mRNA	No	No
Akip1	0.752711984	0.045896076	DE-mRNA	No	No
Akirin1	0.738585319	0.013549736	DE-mRNA	No	No
Akr1b3	1.583813445	1.24E-05	DE-mRNA	No	No
Akr7a5	0.724504036	0.007756301	DE-mRNA	No	No
Alas1	0.683537671	0.005525699	DE-mRNA	No	No
Alcam	-0.974367086	0.019298698	DE-mRNA	No	No
Aldh3b2	-7.456675836	0.01089454	DE-mRNA	No	No
Aldh6a1	0.594633066	0.021084804	DE-mRNA	No	No
Aldh9a1	-1.020661065	0.001307201	DE-mRNA	No	No
Aldoa	1.074576252	0.000138592	DE-mRNA	No	No
Aldob	2.328313941	5.80E-05	DE-mRNA	No	No
Alg12	-0.682802686	0.013605985	DE-mRNA	No	No
Alkbh6	0.585570286	0.016263693	DE-mRNA	No	No
Alox12	-1.717782523	0.000168139	DE-mRNA	No	No
Alox5	-0.887375705	0.032072504	DE-mRNA	No	No
Alox5ap	-0.980359838	0.039685764	DE-mRNA	No	No
Alpk2	-0.669044605	0.007453152	DE-mRNA	No	No
Als2cl	-1.086873465	0.005962977	DE-mRNA	No	No
Alyref	1.069794951	0.008594742	DE-mRNA	No	No
Amfr	0.662485126	0.022485781	DE-mRNA	No	No
Amhr2	-2.290471381	0.000632354	DE-mRNA	No	No
Amot	1.044634965	0.001670081	DE-mRNA	No	No
Amt	-1.093444429	5.69E-05	DE-mRNA	No	No
Anapc11	0.654427565	0.009538119	DE-mRNA	YES	No
Anapc13	0.812001586	0.002119286	DE-mRNA	No	No
Anapc16	0.778271914	0.001173298	DE-mRNA	No	No
Angptl4	-0.791198947	0.007551641	DE-mRNA	No	No
Ank	0.758845682	0.001803362	DE-mRNA	No	No
Ankhd1	-0.705400112	0.011675825	DE-mRNA	No	No
Ankmy1	2.548173972	0.006807458	DE-mRNA	No	No
Ankra2	0.60882842	0.02828508	DE-mRNA	No	No
Ankrd1	0.693864845	0.009806062	DE-mRNA	No	No
Ankrd10	-0.869474909	0.000450351	DE-mRNA	No	No
Ankrd23	0.791932361	0.002128578	DE-mRNA	No	No
Ankrd37	0.767615873	0.04633313	DE-mRNA	No	No
Ankrd50	0.703131457	0.005490429	DE-mRNA	No	No
Ankrd55	1.808123546	0.003955019	DE-mRNA	No	No
Ankzf1	-0.781220522	0.011755277	DE-mRNA	No	No
Ano1	0.713674328	0.014961094	DE-mRNA	No	No
Ano4	0.835474295	0.038408642	DE-mRNA	No	No
Ano6	-0.60005236	0.017891209	DE-mRNA	No	No
Anp32e	0.648086672	0.010908301	DE-mRNA	No	No
Antxr2	0.720460383	0.012055287	DE-mRNA	No	No
Ap1g2	-0.6703728	0.02850969	DE-mRNA	No	No
Ap1s3	-4.808666689	0.016413536	DE-mRNA	No	No
Ap3m1	0.598552757	0.016651161	DE-mRNA	No	No
Ap3s2	0.98785166	0.000460298	DE-mRNA	No	No
Ap4s1	0.755930976	0.006053397	DE-mRNA	No	No
Apba2	1.567212929	0.009661751	DE-mRNA	No	No
Apbb1	0.911280643	0.001370972	DE-mRNA	No	No
Apex1	0.82797956	0.014224866	DE-mRNA	YES	No
Apip	1.399175526	1.22E-07	DE-mRNA	No	No
Apoa1bp	0.827483927	0.000617196	DE-mRNA	No	No
Apobec1	-0.593833502	0.02603469	DE-mRNA	No	No
Apobec2	0.801875256	0.01591897	DE-mRNA	No	No
Apobec3	-1.891641498	3.74E-10	DE-mRNA	No	No
Apoc1	-2.177316273	0.036239403	DE-mRNA	No	No
Apod	1.214237033	0.00029757	DE-mRNA	No	No
Apol11a	-4.603955664	0.02710731	DE-mRNA	No	No
Apol11b	-2.786622731	2.74E-05	DE-mRNA	No	No
Apol6	-1.685996117	0.016941818	DE-mRNA	No	No
Apol9a	-2.594605678	0.012936666	DE-mRNA	No	No
Apoo	1.58573062	0.000114199	DE-mRNA	No	No
Apool	0.904410708	0.005534083	DE-mRNA	No	No
App	0.701949963	0.003939157	DE-mRNA	No	No
Appl2	-0.830498582	0.002982153	DE-mRNA	No	No
Aqp4	1.245577219	0.029859963	DE-mRNA	No	No
Aqp8	1.086512526	0.031998166	DE-mRNA	No	No
Arap3	-0.882191596	0.011057859	DE-mRNA	No	No
Areg	-7.347313765	9.06E-06	DE-mRNA	No	No
Arf2	0.67723482	0.037314165	DE-mRNA	No	No
Arf5	0.880733529	0.000475537	DE-mRNA	No	No
Arfrp1	-0.600467121	0.02371868	DE-mRNA	No	No
Arhgap15	-1.335278723	0.035024569	DE-mRNA	No	No
Arhgap22	-1.265045101	0.000160692	DE-mRNA	No	No
Arhgap29	-0.608783867	0.023330974	DE-mRNA	No	No
Arhgap30	-0.699470249	0.01510983	DE-mRNA	No	No
Arhgap4	-1.832366111	1.83E-07	DE-mRNA	No	No
Arhgdib	-1.122550582	0.00628577	DE-mRNA	No	No
Arhgef25	-0.90132737	0.000890568	DE-mRNA	No	No
Arhgef26	-0.86370217	0.049400652	DE-mRNA	No	No
Arhgef39	-1.398011723	0.004786681	DE-mRNA	No	No
Arid4b	-0.830325467	0.00163329	DE-mRNA	No	No
Arl2	1.137293691	2.09E-05	DE-mRNA	No	No
Arl5c	-1.29492837	0.025087014	DE-mRNA	No	No
Arl6ip5	0.807222459	0.004566372	DE-mRNA	No	No
Arl8b	0.799293721	0.014817142	DE-mRNA	No	No
Arl9	-1.020772626	0.048370002	DE-mRNA	No	No
Armc2	1.052024432	0.000175124	DE-mRNA	No	No
Armc6	-0.705793483	0.016924476	DE-mRNA	No	No
Arntl	-1.713120352	2.86E-07	DE-mRNA	YES	No
Arpc5l	0.908237568	0.009003936	DE-mRNA	No	No
Arpp19	0.628627556	0.013458812	DE-mRNA	No	No
Arrb1	-0.668885043	0.00605814	DE-mRNA	No	No
Arrb2	-0.747340845	0.004320116	DE-mRNA	No	No
Arsi	-1.268164826	0.009360154	DE-mRNA	No	No
Art3	0.976748186	0.000101264	DE-mRNA	No	No
Asap3	-1.046429117	0.00176428	DE-mRNA	No	No
Asb10	0.692313509	0.009111352	DE-mRNA	No	No
Asb11	0.651638483	0.020378629	DE-mRNA	No	No
Asb12	1.402796382	0.005167474	DE-mRNA	No	No
Asb13	-0.634647702	0.013191581	DE-mRNA	No	No
Asb15	0.706085329	0.02443237	DE-mRNA	No	No
Asb2	0.684110632	0.011740637	DE-mRNA	No	No
Asb8	0.723773955	0.004887353	DE-mRNA	No	No
Asip	6.991918717	0.003604702	DE-mRNA	No	No
Asnsd1	0.720187731	0.041607182	DE-mRNA	No	No
Asphd1	-1.066650931	0.030547227	DE-mRNA	No	No
Aspn	0.702442641	0.022137307	DE-mRNA	No	No
Asprv1	1.684314836	0.032500282	DE-mRNA	No	No
Asrgl1	0.879723827	0.004470644	DE-mRNA	No	No
Astn1	1.828715188	0.015554784	DE-mRNA	No	No
Astn2	2.04774526	0.040872807	DE-mRNA	No	No
Atad1	0.903840726	0.00585939	DE-mRNA	No	No
Atad2	-0.859856353	0.007768408	DE-mRNA	No	No
Atad2b	-0.705050639	0.006354223	DE-mRNA	No	No
Atg10	0.964927681	0.015653155	DE-mRNA	No	No
Atg13	-0.900544683	0.000421391	DE-mRNA	No	No
Atg16l2	-0.726767315	0.003679555	DE-mRNA	No	No
Atp1a1	0.755639878	0.003539148	DE-mRNA	No	No
Atp1b1	1.188608496	0.000259286	DE-mRNA	No	No
Atp1b2	1.115352005	5.27E-05	DE-mRNA	No	No
Atp5a1	1.087779335	0.002234625	DE-mRNA	No	No
Atp5c1	1.581184056	1.22E-06	DE-mRNA	No	No
Atp5f1	1.349251316	0.000877384	DE-mRNA	No	No
Atp5g1	1.510842628	5.89E-06	DE-mRNA	No	No
Atp5g2	0.977840949	0.005312254	DE-mRNA	No	No
Atp5g3	1.158851928	0.001229639	DE-mRNA	No	No
Atp5h	1.066800983	4.64E-05	DE-mRNA	No	No
Atp5j	1.248556736	1.25E-05	DE-mRNA	No	No
Atp5j2	1.150371725	0.000172363	DE-mRNA	No	No
Atp5l	0.979783511	0.00688958	DE-mRNA	No	No
Atp5o	0.939176698	0.00210859	DE-mRNA	No	No
Atp6v0c	0.855851359	0.001294475	DE-mRNA	No	No
Atp6v1c2	-5.101769483	0.031717893	DE-mRNA	No	No
Atp6v1d	0.586798856	0.028020765	DE-mRNA	No	No
Atp6v1e1	0.822105676	0.002034695	DE-mRNA	No	No
Atp6v1f	0.668979751	0.006634447	DE-mRNA	No	No
Atp6v1g1	0.746253468	0.004737963	DE-mRNA	No	No
Atp8b5	-1.78772237	0.000131818	DE-mRNA	No	No
Atp9b	-0.586094181	0.024214158	DE-mRNA	No	No
Atpif1	0.695688567	0.029794665	DE-mRNA	No	No
Atrx	-0.58680332	0.047970023	DE-mRNA	No	No
Aurkaip1	0.823487184	0.001043588	DE-mRNA	No	No
Aurkb	-2.537356801	0.012195131	DE-mRNA	YES	No
Aurkc	-2.503120551	0.047900406	DE-mRNA	No	No
Avil	-1.418847535	0.000661969	DE-mRNA	No	No
Avpi1	0.908823702	0.001481185	DE-mRNA	No	No
AW554918	0.692935511	0.044915691	DE-mRNA	No	No
Axin2	-1.348973435	0.010575916	DE-mRNA	No	No
B230118H07Rik	1.325110949	0.000271518	DE-mRNA	No	No
B2m	-1.064344547	0.000926486	DE-mRNA	No	No
B430306N03Rik	-2.298921038	0.04250513	DE-mRNA	No	No
B4galnt1	-0.835671098	0.005414309	DE-mRNA	No	No
B4galnt4	3.482596418	0.010706018	DE-mRNA	No	No
B4gat1	0.925886718	0.009761945	DE-mRNA	No	No
Banf1	1.30660502	4.49E-06	DE-mRNA	No	No
Banp	-1.416018283	4.91E-06	DE-mRNA	No	No
Baz1a	-1.275501339	1.01E-06	DE-mRNA	No	No
Baz1b	-0.87640471	0.001875207	DE-mRNA	No	No
Baz2b	-0.629830695	0.023443314	DE-mRNA	No	No
BB114814	-1.607894308	0.024408892	DE-mRNA	No	No
Bbof1	-1.048644801	0.000165401	DE-mRNA	No	No
BC004004	0.989331716	0.001763954	DE-mRNA	No	No
BC005561	-0.871371959	0.007283	DE-mRNA	No	No
BC017643	-0.670606668	0.005513728	DE-mRNA	No	No
BC029214	0.747387169	0.003160063	DE-mRNA	No	No
BC030499	-1.436036225	0.000233833	DE-mRNA	No	No
BC037034	-0.786212682	0.00804716	DE-mRNA	No	No
BC051142	2.700535659	0.001948727	DE-mRNA	No	No
Bcdin3d	-0.645152959	0.049855859	DE-mRNA	No	No
Bche	0.846079566	0.026275949	DE-mRNA	No	No
Bckdha	1.22472759	2.71E-06	DE-mRNA	No	No
Bcl2a1a	-6.230887053	0.009124153	DE-mRNA	No	No
Bcl2l1	1.067810652	4.04E-05	DE-mRNA	YES	No
Bcl2l13	0.835390242	0.002111826	DE-mRNA	No	No
Bcl6	-1.136018712	5.35E-06	DE-mRNA	No	No
Bco2	-2.463203464	0.02873027	DE-mRNA	No	No
Bcr	-0.724563441	0.00298579	DE-mRNA	No	No
Bdkrb2	1.232949032	0.037323794	DE-mRNA	No	No
Bend5	1.378788519	0.000457711	DE-mRNA	No	No
Bhlhe41	0.845273825	0.011067341	DE-mRNA	No	No
Bicd2	-0.69654034	0.009338154	DE-mRNA	No	No
Bik	-0.840170557	0.01735571	DE-mRNA	No	No
Bin2	-2.173970067	0.000182978	DE-mRNA	No	No
Birc5	-1.749815949	0.014541875	DE-mRNA	YES	No
Blcap	0.727693775	0.003583314	DE-mRNA	No	No
Bloc1s1	0.811231535	0.001928984	DE-mRNA	No	No
Bmp1	-0.919180309	0.000756221	DE-mRNA	No	No
Bmp10	-7.729844653	0.007527915	DE-mRNA	No	No
Bmp3	-7.037436844	0.003049859	DE-mRNA	No	No
Bmp6	0.867762855	0.002266141	DE-mRNA	No	No
Bmp7	2.885525326	0.002668801	DE-mRNA	No	No
Bmx	-1.464768708	4.89E-05	DE-mRNA	No	No
Bnip3	1.005562854	0.001229633	DE-mRNA	No	No
Bod1	1.00307313	0.001157274	DE-mRNA	No	No
Bola1	1.002184359	3.50E-05	DE-mRNA	No	No
Bola3	0.754711415	0.024208165	DE-mRNA	No	No
Borcs5	0.767911064	0.025214207	DE-mRNA	No	No
Bphl	0.910456607	0.004245534	DE-mRNA	No	No
Bpifb3	-5.655153469	0.030176907	DE-mRNA	No	No
Bpnt1	0.868068895	0.024992314	DE-mRNA	No	No
Brd9	-0.788592893	0.004311867	DE-mRNA	No	No
Bre	0.833156438	0.003380365	DE-mRNA	No	No
Bri3	0.952619056	0.008998705	DE-mRNA	No	No
Brk1	0.857914704	0.003451518	DE-mRNA	No	No
Bsg	0.934199904	0.00371707	DE-mRNA	No	No
Btbd1	0.739293885	0.029476593	DE-mRNA	No	No
Btf3l4	0.995686847	0.001255598	DE-mRNA	No	No
Bub1	-2.542835876	0.000862268	DE-mRNA	YES	No
Bzw2	0.682659464	0.020362168	DE-mRNA	No	No
C030006K11Rik	1.048622002	0.001278163	DE-mRNA	No	No
C1d	0.837175388	0.014282414	DE-mRNA	No	No
C1qbp	1.353071997	6.56E-06	DE-mRNA	No	No
C1ql2	-5.895288204	0.019558011	DE-mRNA	No	No
C1qtnf1	0.857234301	0.00046355	DE-mRNA	No	No
C1qtnf2	0.938555712	0.025116418	DE-mRNA	No	No
C1qtnf6	1.474073041	3.56E-09	DE-mRNA	No	No
C1s1	-0.600113957	0.017623987	DE-mRNA	No	No
C4b	-1.346979686	0.001237488	DE-mRNA	No	No
C530008M17Rik	-1.551812811	0.006008802	DE-mRNA	No	No
C5ar2	-1.05358064	0.020577651	DE-mRNA	No	No
C7	-1.97429949	0.000282568	DE-mRNA	No	No
C8g	1.387260393	0.004170788	DE-mRNA	No	No
Cabp1	-1.72183388	6.79E-05	DE-mRNA	No	No
Cacna2d2	-2.560103271	0.003478578	DE-mRNA	No	No
Cacnb1	-0.902345216	0.000897225	DE-mRNA	No	No
Cacnb3	-0.827586147	0.007795316	DE-mRNA	No	No
Cacng6	3.0577352	5.31E-06	DE-mRNA	No	No
Cacng7	1.41897039	0.02818675	DE-mRNA	No	No
Cacybp	0.833615812	0.002227181	DE-mRNA	No	No
Cadm4	1.83529496	1.00E-07	DE-mRNA	No	No
Calca	-5.738573811	0.02196384	DE-mRNA	No	No
Calcoco1	1.11114548	2.08E-05	DE-mRNA	No	No
Calm3	0.985933681	0.000389944	DE-mRNA	No	No
Camk1d	-1.617440823	0.000100588	DE-mRNA	No	No
Camkk2	-0.615368646	0.027090114	DE-mRNA	No	No
Capn11	-1.857880821	0.002206324	DE-mRNA	No	No
Capza2	0.854259721	0.009408642	DE-mRNA	No	No
Car11	-0.648128028	0.042361866	DE-mRNA	No	No
Car14	0.994292909	0.00104141	DE-mRNA	No	No
Car15	-0.932763546	0.00804485	DE-mRNA	No	No
Car3	-6.682275668	2.48E-07	DE-mRNA	No	No
Carm1	1.081226847	0.018711126	DE-mRNA	No	No
Carnmt1	0.703280534	0.008172371	DE-mRNA	No	No
Carns1	-0.653128055	0.048255378	DE-mRNA	No	No
Cars	-0.720564467	0.01059559	DE-mRNA	No	No
Casc1	-1.229157416	0.000600702	DE-mRNA	No	No
Casc4	0.721314127	0.035175884	DE-mRNA	No	No
Casp12	-0.642290463	0.026146039	DE-mRNA	No	No
Casp4	-1.214532674	8.60E-06	DE-mRNA	No	No
Casp6	-0.892838378	0.002626704	DE-mRNA	No	No
Casp8	-0.658040693	0.016415884	DE-mRNA	No	No
Cat	1.128518607	0.000338557	DE-mRNA	No	No
Catsper2	-0.869815006	0.007463504	DE-mRNA	No	No
Catsper4	-2.863974932	7.41E-06	DE-mRNA	No	No
Cav2	0.887819102	0.000673746	DE-mRNA	No	No
Cav3	1.056005166	0.000336536	DE-mRNA	No	No
Cbfa2t3	-0.672029182	0.008424113	DE-mRNA	No	No
Cbr4	0.854522237	0.008011131	DE-mRNA	No	No
Cbs	-1.845873416	0.049949399	DE-mRNA	YES	No
Cbx2	-0.858492699	0.014951168	DE-mRNA	YES	No
Ccar1	-0.665831798	0.011929437	DE-mRNA	No	No
Ccbe1	1.594724366	0.001905579	DE-mRNA	No	No
Ccdc115	0.973555877	0.004188389	DE-mRNA	No	No
Ccdc122	1.53404179	0.001164199	DE-mRNA	No	No
Ccdc134	-0.630584371	0.029247008	DE-mRNA	No	No
Ccdc136	-0.858923051	0.020404242	DE-mRNA	No	No
Ccdc154	-3.99386976	0.0014489	DE-mRNA	No	No
Ccdc163	-1.159123981	4.53E-05	DE-mRNA	No	No
Ccdc168	-1.261699854	0.030697108	DE-mRNA	No	No
Ccdc191	-0.839267061	0.002703182	DE-mRNA	No	No
Ccdc3	-1.199243009	0.049116404	DE-mRNA	No	No
Ccdc40	-2.747773196	0.006719571	DE-mRNA	No	No
Ccdc58	0.634152757	0.044298501	DE-mRNA	No	No
Ccdc64b	-2.423521239	0.000243669	DE-mRNA	No	No
Ccdc66	-0.606970092	0.011458468	DE-mRNA	No	No
Ccdc8	1.613125013	0.024505482	DE-mRNA	No	No
Ccdc80	-0.714886259	0.015889034	DE-mRNA	No	No
Ccdc88a	-0.813019069	0.002409302	DE-mRNA	No	No
Ccdc88b	-1.294807659	0.000504871	DE-mRNA	No	No
Ccdc90b	1.381931806	0.000894919	DE-mRNA	No	No
Ccdc92	-2.692625466	1.40E-05	DE-mRNA	No	No
Ccdc93	-0.588405266	0.021443943	DE-mRNA	No	No
Ccl11	1.984485504	0.013285218	DE-mRNA	No	No
Ccl12	-1.450098544	0.022722463	DE-mRNA	No	No
Ccl21a	1.203737883	0.026957326	DE-mRNA	No	No
Ccl25	-1.338377296	0.032972485	DE-mRNA	No	No
Ccl4	-2.498842472	0.038256076	DE-mRNA	No	No
Ccl6	-1.464611523	0.002152529	DE-mRNA	No	No
Ccl7	-1.742672541	0.011030939	DE-mRNA	No	No
Ccl9	-0.944967627	0.031650797	DE-mRNA	No	No
Ccm2l	-0.839551272	0.019176274	DE-mRNA	No	No
Ccna2	-1.282476073	0.024519599	DE-mRNA	YES	No
Ccnf	-2.092442791	0.014667341	DE-mRNA	No	No
Ccng1	1.206642641	0.00030933	DE-mRNA	No	No
Ccnl1	-0.778547318	0.00783267	DE-mRNA	No	No
Ccnl2	-0.8057002	0.005644748	DE-mRNA	No	No
Ccr5	-1.691745105	0.01976522	DE-mRNA	No	No
Ccr9	-1.455190217	0.02155175	DE-mRNA	No	No
Cct8l1	-1.98597877	0.042278903	DE-mRNA	No	No
Cd101	-2.683046056	3.88E-05	DE-mRNA	No	No
Cd14	-1.544187206	0.004562588	DE-mRNA	No	No
Cd151	0.659994573	0.017738143	DE-mRNA	No	No
Cd163l1	-1.830416543	0.042984757	DE-mRNA	No	No
Cd164	0.766087704	0.005817057	DE-mRNA	No	No
Cd200	0.707052037	0.002955568	DE-mRNA	No	No
Cd207	-10.05386178	0.000227856	DE-mRNA	No	No
Cd209f	-6.085816241	0.006020707	DE-mRNA	No	No
Cd209g	-4.405263642	0.014797428	DE-mRNA	No	No
Cd226	-2.249058389	0.00530422	DE-mRNA	No	No
Cd300c2	-1.031765201	0.0220278	DE-mRNA	No	No
Cd300ld	-0.892998042	0.005830419	DE-mRNA	No	No
Cd36	0.965914172	0.000927451	DE-mRNA	No	No
Cd44	-1.458945775	0.000123363	DE-mRNA	YES	No
Cd46	-0.621922407	0.036342069	DE-mRNA	No	No
Cd63	0.691255376	0.021639219	DE-mRNA	No	No
Cd79b	-1.168329061	0.018949914	DE-mRNA	No	No
Cd82	0.967228104	0.004913864	DE-mRNA	No	No
Cd84	-0.863420376	0.001582793	DE-mRNA	No	No
Cd9	-1.050045197	0.005295296	DE-mRNA	No	No
Cd99l2	0.634974519	0.021911458	DE-mRNA	No	No
Cdc14b	-0.685898854	0.007954103	DE-mRNA	No	No
Cdc20b	-5.942821079	0.006695798	DE-mRNA	No	No
Cdc25c	-2.6733828	0.029001822	DE-mRNA	No	No
Cdc34	0.73910752	0.04102954	DE-mRNA	No	No
Cdc42ep4	1.342091853	4.36E-07	DE-mRNA	No	No
Cdca2	-2.008604347	0.000424194	DE-mRNA	No	No
Cdca4	1.112286852	0.011805865	DE-mRNA	No	No
Cdcp1	-2.34034047	0.004535435	DE-mRNA	No	No
Cdh2	0.762008297	0.007532325	DE-mRNA	No	No
Cdh22	-1.223966328	0.013943589	DE-mRNA	No	No
Cdh4	0.945497752	0.004216268	DE-mRNA	No	No
Cdh5	0.711197045	0.00943966	DE-mRNA	No	No
Cdhr4	-1.05598155	0.014177542	DE-mRNA	No	No
Cdip1	0.623379687	0.010201984	DE-mRNA	No	No
Cdk10	-1.009262201	0.000180064	DE-mRNA	No	No
Cdk18	0.734638517	0.009638303	DE-mRNA	No	No
Cdk20	-1.380674016	1.75E-05	DE-mRNA	No	No
Cdk2ap1	0.595191858	0.022503913	DE-mRNA	No	No
Cdk5r1	-1.037970302	0.026565271	DE-mRNA	No	No
Cdkn3	-1.76674837	0.038190075	DE-mRNA	No	No
Cdnf	1.503125581	0.000201023	DE-mRNA	No	No
Cdo1	-1.130710765	0.006861208	DE-mRNA	No	No
Cds2	0.606942707	0.018384557	DE-mRNA	No	No
Cebpb	1.225039656	0.014985214	DE-mRNA	YES	No
Cebpzos	1.457796596	1.97E-05	DE-mRNA	No	No
Cela1	-1.621964308	0.048913417	DE-mRNA	No	No
Celsr1	1.038293478	0.006646255	DE-mRNA	No	No
Cenpa	-1.30916028	2.12E-05	DE-mRNA	YES	No
Cenpb	0.873377903	0.000581853	DE-mRNA	No	No
Cenpe	-1.520088281	8.69E-05	DE-mRNA	No	No
Cenpj	-1.138392309	0.000536711	DE-mRNA	No	No
Cep128	1.113154828	0.002100369	DE-mRNA	No	No
Cep131	0.744818633	0.038332155	DE-mRNA	No	No
Cep41	-1.077047061	0.023136097	DE-mRNA	No	No
Cep72	-0.897986611	0.019937762	DE-mRNA	No	No
Cep95	-0.604498853	0.038302589	DE-mRNA	No	No
Cers4	-0.622990533	0.021411559	DE-mRNA	No	No
Ces3b	3.591964903	0.022594293	DE-mRNA	No	No
Cfap52	-1.276417487	0.046546126	DE-mRNA	No	No
Cfap69	-1.561984792	0.002154193	DE-mRNA	No	No
Cfap74	-1.288363518	0.025787748	DE-mRNA	No	No
Cfd	-4.585793194	0.000758699	DE-mRNA	No	No
Cfh	-0.720003084	0.013906939	DE-mRNA	No	No
Cfhr2	-2.852194926	0.002828332	DE-mRNA	No	No
Cfl2	1.194971334	0.000133812	DE-mRNA	No	No
Cfp	-1.123484157	3.32E-05	DE-mRNA	No	No
Cgnl1	-0.853310893	0.000728499	DE-mRNA	No	No
Chac2	1.181227233	0.007780987	DE-mRNA	No	No
Chchd10	1.226480609	0.000268935	DE-mRNA	No	No
Chchd2	0.785427524	0.041525652	DE-mRNA	No	No
Chchd3	1.117613224	0.00050266	DE-mRNA	No	No
Chchd7	0.647928353	0.020197499	DE-mRNA	No	No
Chd3	-0.672944502	0.016578276	DE-mRNA	No	No
Chd6	-0.648508844	0.034612792	DE-mRNA	No	No
Chd7	-0.971449651	0.000544733	DE-mRNA	No	No
Chd9	-0.934295307	0.000262988	DE-mRNA	No	No
Chmp4b	0.73130022	0.010951498	DE-mRNA	No	No
Chodl	-6.9914086	0.005263815	DE-mRNA	No	No
Chpt1	0.739850791	0.016358904	DE-mRNA	No	No
Chrm4	-2.02899599	0.031207613	DE-mRNA	No	No
Chrm5	5.356106566	0.042436804	DE-mRNA	No	No
Chrna10	-1.04431797	0.000993692	DE-mRNA	No	No
Chrna3	-6.158669894	0.046058822	DE-mRNA	No	No
Chrnb1	-1.109990966	0.000347701	DE-mRNA	No	No
Chst1	-0.804896016	0.016613731	DE-mRNA	No	No
Chst15	0.762995179	0.006860425	DE-mRNA	No	No
Chtf18	-1.45803028	0.013437537	DE-mRNA	No	No
Chuk	-0.845074943	0.003215005	DE-mRNA	No	No
Cib3	1.379411953	0.047441721	DE-mRNA	No	No
Cidec	-5.182146615	0.011103212	DE-mRNA	No	No
Ciita	-1.131417838	0.005008062	DE-mRNA	No	No
Cilp	-0.957916346	0.041662727	DE-mRNA	No	No
Cilp2	-5.6110764	5.99E-07	DE-mRNA	No	No
Cirbp	1.739941761	1.28E-07	DE-mRNA	No	No
Cirh1a	0.660105941	0.010640964	DE-mRNA	No	No
Cisd1	1.188315118	0.003018355	DE-mRNA	No	No
Cisd3	0.646125994	0.02407331	DE-mRNA	No	No
Cit	-1.198418868	0.000463023	DE-mRNA	No	No
Ckap2l	-1.223142075	0.043919707	DE-mRNA	No	No
Cklf	-0.865818218	0.038302575	DE-mRNA	No	No
Ckmt2	1.05724786	0.001153119	DE-mRNA	No	No
Clca3a1	1.295533986	0.009394416	DE-mRNA	No	No
Cldn15	0.660597931	0.021524774	DE-mRNA	No	No
Cldn34b2	-5.996906082	0.034577239	DE-mRNA	No	No
Cldn9	-6.123658503	0.001695324	DE-mRNA	No	No
Clec18a	-0.996094144	0.01634942	DE-mRNA	No	No
Clec1a	-0.745485413	0.008021284	DE-mRNA	No	No
Clec1b	-1.853721594	0.000600668	DE-mRNA	No	No
Clec2e	2.300883706	0.036400576	DE-mRNA	No	No
Clec3b	1.339540161	3.41E-07	DE-mRNA	No	No
Clec4d	-1.29148442	0.001792012	DE-mRNA	No	No
Clk1	-0.75842932	0.006014582	DE-mRNA	No	No
Clk2	-0.904983964	0.000200725	DE-mRNA	No	No
Clk3	-0.73984636	0.009569048	DE-mRNA	No	No
Clk4	-0.743421345	0.004540177	DE-mRNA	No	No
Cln6	0.877672071	0.002849177	DE-mRNA	No	No
Clock	-0.716186277	0.003624396	DE-mRNA	No	No
Clpb	0.601109537	0.01490404	DE-mRNA	No	No
Cluh	-0.657382985	0.0103185	DE-mRNA	No	No
Clybl	1.250614226	1.46E-06	DE-mRNA	No	No
Cmbl	1.233093155	0.000269534	DE-mRNA	No	No
Cmc1	1.631290681	7.39E-05	DE-mRNA	No	No
Cmip	-0.626666768	0.017870262	DE-mRNA	No	No
Cmtm4	0.66439104	0.049636292	DE-mRNA	No	No
Cmtm6	0.708890495	0.017648089	DE-mRNA	No	No
Cnbp	0.671025474	0.016630084	DE-mRNA	No	No
Cngb3	1.434156225	1.75E-05	DE-mRNA	No	No
Cnn1	-1.466219752	0.022647921	DE-mRNA	No	No
Cnn3	0.614577807	0.014159013	DE-mRNA	No	No
Cnpy3	0.721677536	0.005971338	DE-mRNA	No	No
Cntf	-1.24896202	0.011873185	DE-mRNA	No	No
Cntn2	-1.088238069	0.009250255	DE-mRNA	No	No
Cntn5	0.784626572	0.034737993	DE-mRNA	No	No
Cntnap1	-1.369262876	5.27E-05	DE-mRNA	No	No
Coa5	0.787768109	0.006720974	DE-mRNA	No	No
Col11a1	-7.518019966	2.36E-05	DE-mRNA	No	No
Col11a2	-2.789156624	6.44E-16	DE-mRNA	No	No
Col7a1	-2.103462678	2.27E-05	DE-mRNA	No	No
Commd1	0.845883319	0.00983293	DE-mRNA	No	No
Commd5	0.834053005	0.012644024	DE-mRNA	No	No
Comp	-1.809666942	0.000822933	DE-mRNA	No	No
Copb2	0.649530678	0.022454072	DE-mRNA	No	No
Copg2	0.737203695	0.005727097	DE-mRNA	No	No
Coprs	0.794677667	0.022442037	DE-mRNA	No	No
Cops7a	0.751067604	0.010072911	DE-mRNA	No	No
Coq10b	1.234635884	9.15E-05	DE-mRNA	No	No
Coq5	0.780802241	0.004868319	DE-mRNA	No	No
Coq7	0.991638382	0.004910735	DE-mRNA	No	No
Coq9	0.933294621	0.002947945	DE-mRNA	No	No
Coro1a	-0.873315673	0.000542153	DE-mRNA	No	No
Cox10	0.838189322	0.003310225	DE-mRNA	No	No
Cox14	0.798050281	0.010427115	DE-mRNA	No	No
Cox17	0.754577201	0.007404077	DE-mRNA	No	No
Cox19	0.72842114	0.001905444	DE-mRNA	No	No
Cox4i1	0.99327674	0.001332914	DE-mRNA	No	No
Cox5a	1.082491923	0.017531762	DE-mRNA	No	No
Cox5b	1.15564658	1.90E-05	DE-mRNA	No	No
Cox6a1	0.824024958	0.002039649	DE-mRNA	No	No
Cox6a2	1.180966176	1.70E-05	DE-mRNA	No	No
Cox6b1	1.319095156	2.85E-06	DE-mRNA	No	No
Cox6c	0.890813377	0.003109957	DE-mRNA	No	No
Cox7a1	1.006630837	0.000916838	DE-mRNA	No	No
Cox7b	1.188280052	0.000179568	DE-mRNA	No	No
Cox7b2	7.552253229	2.53E-05	DE-mRNA	No	No
Cox7c	1.480148208	1.05E-06	DE-mRNA	No	No
Cox8a	0.680097578	0.043719879	DE-mRNA	No	No
Cox8b	0.790710559	0.004913047	DE-mRNA	No	No
Cpd	0.651306982	0.007955065	DE-mRNA	No	No
Cpn2	1.943515077	0.028912771	DE-mRNA	No	No
Cpne5	-2.421410976	0.000941225	DE-mRNA	No	No
Cpne8	-0.76254391	0.001744369	DE-mRNA	No	No
Cpped1	0.966789213	0.000484824	DE-mRNA	No	No
Cpq	1.094990233	0.0041233	DE-mRNA	No	No
Cpt2	1.305038515	3.28E-05	DE-mRNA	No	No
Cr2	-1.261229315	0.014343283	DE-mRNA	No	No
Cracr2a	0.740417255	0.047441551	DE-mRNA	No	No
Crat	0.726394008	0.025518879	DE-mRNA	No	No
Creb1	-0.739723365	0.004757748	DE-mRNA	No	No
Creg1	0.896977649	0.001299309	DE-mRNA	No	No
Crip2	0.627917435	0.01771071	DE-mRNA	No	No
Crispld1	-0.893363215	0.021008328	DE-mRNA	No	No
Crkl	0.635331561	0.013020438	DE-mRNA	No	No
Crls1	0.792012944	0.016697149	DE-mRNA	No	No
Crtam	2.203881986	0.036545028	DE-mRNA	No	No
Crtap	0.866064342	0.004069599	DE-mRNA	No	No
Cry2	0.628181869	0.007975255	DE-mRNA	No	No
Cryab	0.886097197	0.00503476	DE-mRNA	No	No
Cs	1.622027065	9.56E-07	DE-mRNA	No	No
Csad	-0.964726832	0.000125935	DE-mRNA	No	No
Csdc2	1.293880832	7.88E-06	DE-mRNA	No	No
Csf2rb	-0.972478431	0.000619389	DE-mRNA	No	No
Csnk2b	0.593192851	0.01556719	DE-mRNA	No	No
Cspg4	-0.678038893	0.013090953	DE-mRNA	No	No
Csrnp2	-0.881859302	0.005853362	DE-mRNA	No	No
Csrp3	0.839974607	0.005580054	DE-mRNA	No	No
Cst10	3.753397312	0.005011072	DE-mRNA	No	No
Cst3	0.651000956	0.041476586	DE-mRNA	No	No
Csta1	-1.902210636	0.009198803	DE-mRNA	No	No
Cstad	1.08851794	0.043880575	DE-mRNA	No	No
Cstb	0.928289826	0.02734291	DE-mRNA	No	No
Ctcfl	-1.25831277	0.011871224	DE-mRNA	No	No
Ctf2	-2.539385376	0.028945812	DE-mRNA	No	No
Ctla2a	-1.752578988	2.57E-07	DE-mRNA	No	No
Ctla2b	-0.954206129	6.42E-05	DE-mRNA	No	No
Ctnna3	1.274585856	0.002657308	DE-mRNA	No	No
Ctnnal1	-0.769172118	0.001108337	DE-mRNA	YES	No
Ctnnb1	0.633342146	0.028670109	DE-mRNA	No	No
Ctsb	0.653110887	0.036755609	DE-mRNA	No	No
Ctsd	1.178434522	0.001078337	DE-mRNA	YES	No
Ctsl	0.622167834	0.024550627	DE-mRNA	No	No
Ctsw	-1.213843832	0.014937895	DE-mRNA	No	No
Cttn	-0.597598163	0.016724645	DE-mRNA	No	No
Ctxn3	7.300467206	1.19E-05	DE-mRNA	No	No
Cuedc1	-0.744515465	0.009275654	DE-mRNA	No	No
Cux2	-0.940868221	0.001180436	DE-mRNA	No	No
Cwc15	0.677991957	0.00713783	DE-mRNA	No	No
Cwh43	-6.329964362	0.003712831	DE-mRNA	No	No
Cx3cr1	-1.385084284	0.00118829	DE-mRNA	No	No
Cxadr	-0.633909225	0.045245073	DE-mRNA	No	No
Cxcl13	-3.595728349	0.000408726	DE-mRNA	No	No
Cxcl16	-0.694182443	0.02532105	DE-mRNA	No	No
Cxcr4	1.319811712	0.002526827	DE-mRNA	No	No
Cxcr6	-1.467073541	0.007164801	DE-mRNA	No	No
Cxxc4	-0.692339537	0.046905174	DE-mRNA	No	No
Cyc1	0.735130779	0.027564482	DE-mRNA	No	No
Cycs	1.231755098	8.76E-05	DE-mRNA	No	No
Cyfip2	0.704032068	0.005161908	DE-mRNA	No	No
Cyp1a1	3.73722754	5.02E-10	DE-mRNA	No	No
Cyp26a1	-2.48738391	0.024976263	DE-mRNA	No	No
Cyp2d11	-7.182522228	2.74E-05	DE-mRNA	No	No
Cyp2e1	-5.667314084	2.80E-06	DE-mRNA	No	No
Cyp4a10	2.098701234	0.037837493	DE-mRNA	No	No
Cyp4a14	5.279939618	0.01571458	DE-mRNA	No	No
Cyp4f13	-0.685143088	0.013765723	DE-mRNA	No	No
Cyr61	-1.577191739	0.027181334	DE-mRNA	No	No
Cystm1	1.010543706	0.001308536	DE-mRNA	No	No
Cyth4	-1.097302964	0.00113079	DE-mRNA	No	No
Cytip	-1.005553878	0.028652111	DE-mRNA	No	No
Cytl1	-0.696123586	0.03269205	DE-mRNA	No	No
D10Jhu81e	1.661766979	1.89E-06	DE-mRNA	No	No
D11Wsu47e	0.89107572	0.016059125	DE-mRNA	No	No
D16Ertd472e	-0.685389059	0.011711934	DE-mRNA	No	No
D17Wsu92e	0.587634669	0.046344653	DE-mRNA	No	No
D830031N03Rik	-0.836830106	0.006657549	DE-mRNA	No	No
Dag1	1.037496028	0.00066259	DE-mRNA	No	No
Dapk2	1.122670848	0.000828822	DE-mRNA	No	No
Dapp1	-0.89988958	0.00536387	DE-mRNA	No	No
Dazap2	0.659685416	0.023262413	DE-mRNA	No	No
Dazl	6.309451255	0.003293187	DE-mRNA	No	No
Dbi	1.051465021	0.002404294	DE-mRNA	No	No
Dbnl	-0.664536149	0.005787933	DE-mRNA	No	No
Dbp	1.409247486	0.021988526	DE-mRNA	No	No
Dcaf12l1	2.024166378	0.001255719	DE-mRNA	No	No
Dclre1b	0.951125327	0.007464855	DE-mRNA	No	No
Dclre1c	-0.79107801	0.004459183	DE-mRNA	No	No
Dct	-1.69488213	2.57E-06	DE-mRNA	No	No
Dctn3	0.620881062	0.014290841	DE-mRNA	No	No
Dctpp1	0.860852535	0.012109185	DE-mRNA	No	No
Dcxr	0.668597089	0.023867697	DE-mRNA	No	No
Ddit4	1.423993879	0.000459419	DE-mRNA	No	No
Ddo	1.008698478	0.000344621	DE-mRNA	No	No
Ddr1	-0.623793035	0.025368796	DE-mRNA	No	No
Ddx26b	-0.694051826	0.030398944	DE-mRNA	No	No
Ddx55	-0.90533235	0.001096818	DE-mRNA	No	No
Ddx58	-0.984996148	0.000973354	DE-mRNA	No	No
Ddx60	-0.669428041	0.027670882	DE-mRNA	No	No
Deaf1	-0.723768654	0.012495732	DE-mRNA	No	No
Decr1	1.326055821	0.000383806	DE-mRNA	No	No
Dedd	-0.590032989	0.021714476	DE-mRNA	No	No
Def8	0.736445811	0.002464815	DE-mRNA	No	No
Dennd1b	0.769542691	0.007410738	DE-mRNA	No	No
Dennd3	-0.829687704	0.00810217	DE-mRNA	No	No
Dennd4a	-0.766242424	0.005921344	DE-mRNA	No	No
Dennd5b	-0.629867918	0.015569544	DE-mRNA	No	No
Denr	0.715099776	0.007254558	DE-mRNA	No	No
Dera	0.914546196	0.046855037	DE-mRNA	No	No
Des	0.9941461	0.000660832	DE-mRNA	No	No
Dffb	-0.859765772	0.002056305	DE-mRNA	No	No
Dgat2	1.421712515	4.18E-06	DE-mRNA	No	No
Dgka	-0.770207591	0.018366083	DE-mRNA	No	No
Dgkq	-0.868817506	0.003898395	DE-mRNA	No	No
Dgkz	-1.11546701	0.001173787	DE-mRNA	No	No
Dguok	0.721994217	0.005502558	DE-mRNA	No	No
Dhdh	0.889162497	0.007635539	DE-mRNA	No	No
Dhrs4	1.218692781	0.000140258	DE-mRNA	No	No
Dhx16	-0.858533087	0.001245377	DE-mRNA	No	No
Dhx35	-0.90564169	0.001711192	DE-mRNA	No	No
Dhx9	0.839467663	0.024351913	DE-mRNA	No	No
Dimt1	-0.854825218	0.014236494	DE-mRNA	No	No
Dio2	-1.923902636	0.000536202	DE-mRNA	No	No
Dio3	5.570856311	0.027645426	DE-mRNA	No	No
Dirc2	0.790940816	0.006574149	DE-mRNA	No	No
Dis3l	-0.671940932	0.011574128	DE-mRNA	No	No
Dkk3	-3.866596106	2.62E-07	DE-mRNA	No	No
Dlat	0.777875045	0.018448758	DE-mRNA	No	No
Dld	1.238878155	0.00010061	DE-mRNA	No	No
Dlg3	-0.746445644	0.031958699	DE-mRNA	No	No
Dlgap3	3.719270587	0.001339186	DE-mRNA	No	No
Dmkn	-3.049125125	0.006677045	DE-mRNA	No	No
Dmtn	-0.831491596	0.015072973	DE-mRNA	No	No
Dnaaf3	0.938524239	0.004617813	DE-mRNA	No	No
Dnah17	-1.123008732	0.023878284	DE-mRNA	No	No
Dnah6	-1.279134535	0.01415077	DE-mRNA	No	No
Dnaic1	2.512150252	0.000110337	DE-mRNA	No	No
Dnaja2	0.663707966	0.009825873	DE-mRNA	No	No
Dnaja3	0.950082538	0.001133807	DE-mRNA	No	No
Dnajb12	0.947798313	0.002194791	DE-mRNA	No	No
Dnajb2	0.698654814	0.005189845	DE-mRNA	No	No
Dnajc12	1.316662308	0.027193225	DE-mRNA	No	No
Dnajc15	1.087968725	0.002871457	DE-mRNA	No	No
Dnajc19	1.194374563	5.40E-05	DE-mRNA	No	No
Dnajc19-ps	1.853417413	0.002650884	DE-mRNA	No	No
Dnajc30	0.895672964	0.003129084	DE-mRNA	No	No
Dnmt3b	-1.012485976	0.005318678	DE-mRNA	No	No
Doc2b	2.286975271	0.00052509	DE-mRNA	No	No
Dock3	-1.568362241	0.049030195	DE-mRNA	No	No
Dok2	-0.861507518	0.026352614	DE-mRNA	No	No
Dok3	-0.850102931	0.004473052	DE-mRNA	No	No
Dolk	0.710971818	0.011781793	DE-mRNA	No	No
Dpep1	0.58706038	0.023427448	DE-mRNA	No	No
Dpep2	-0.864507974	0.027310935	DE-mRNA	No	No
Dpep3	-1.75244388	0.013896209	DE-mRNA	No	No
Dpm1	0.68042039	0.016804264	DE-mRNA	No	No
Dpm3	0.889826501	0.021665912	DE-mRNA	No	No
Dppa3	-5.293027798	0.04509855	DE-mRNA	No	No
Dqx1	-1.295199805	0.002095342	DE-mRNA	No	No
Drap1	0.647293441	0.014255745	DE-mRNA	No	No
Draxin	-4.309133113	8.44E-05	DE-mRNA	No	No
Drg1	0.705496133	0.014628825	DE-mRNA	No	No
Drp2	-2.03404223	0.005297266	DE-mRNA	No	No
Dsg2	-0.803539077	0.001691927	DE-mRNA	No	No
Dsp	0.990918434	0.000126179	DE-mRNA	No	No
Dtd1	1.118657557	0.005451327	DE-mRNA	No	No
Dtx3l	-0.671294508	0.04658116	DE-mRNA	No	No
Duoxa1	-3.510653859	0.00172127	DE-mRNA	No	No
Dus4l	-0.737702993	0.019393112	DE-mRNA	No	No
Dusp11	-1.392966703	4.27E-08	DE-mRNA	No	No
Dusp18	0.767117748	0.020966511	DE-mRNA	No	No
Dusp7	0.645574665	0.008162862	DE-mRNA	No	No
Dusp8	0.72762316	0.027370222	DE-mRNA	No	No
Dvl1	-1.211287052	3.60E-05	DE-mRNA	No	No
Dym	0.897915936	0.004138417	DE-mRNA	No	No
Dynll2	0.918053507	0.00095601	DE-mRNA	No	No
Dynlrb1	0.671945039	0.015231075	DE-mRNA	No	No
Dyrk2	-0.652218744	0.020681222	DE-mRNA	No	No
Dzip3	-1.232566858	5.23E-06	DE-mRNA	No	No
E130308A19Rik	-0.839305268	0.008660885	DE-mRNA	No	No
Ebp	0.685498673	0.043600626	DE-mRNA	No	No
Ech1	1.605664162	2.13E-07	DE-mRNA	No	No
Echdc2	-0.796407817	0.012820812	DE-mRNA	No	No
Echs1	0.910269855	0.004695769	DE-mRNA	No	No
Eci1	0.669150513	0.011756366	DE-mRNA	No	No
Ecm1	-0.661700786	0.014529547	DE-mRNA	No	No
Edem1	-0.863626588	0.000873486	DE-mRNA	No	No
Edf1	0.603837678	0.032766576	DE-mRNA	No	No
Edn1	-1.138045369	9.19E-05	DE-mRNA	No	No
Edn2	-5.968212153	0.016217416	DE-mRNA	No	No
Edn3	2.202450131	0.00024768	DE-mRNA	No	No
Eef1a2	0.80848096	0.00300077	DE-mRNA	No	No
Eef1akmt1	0.808176122	0.04855349	DE-mRNA	No	No
Eef2k	0.677536953	0.015273943	DE-mRNA	No	No
Efcab11	-4.179838439	0.001537195	DE-mRNA	No	No
Efcc1	-0.937382465	0.000910521	DE-mRNA	No	No
Efna5	0.586564767	0.022603131	DE-mRNA	No	No
Efnb3	1.825479337	6.26E-09	DE-mRNA	No	No
Efr3b	-0.842406069	0.005263244	DE-mRNA	No	No
Egf	1.401224308	0.010000899	DE-mRNA	No	No
Egflam	0.866685699	0.007706047	DE-mRNA	No	No
Egln1	1.051724689	0.000919304	DE-mRNA	No	No
Egr1	-1.529078546	0.048718422	DE-mRNA	YES	No
Egr3	-1.644663855	0.001277509	DE-mRNA	No	No
Ehd3	1.001737693	0.009990828	DE-mRNA	No	No
Eif1	0.855429303	0.01129947	DE-mRNA	No	No
Eif1ad	0.614341324	0.019504931	DE-mRNA	No	No
Eif1b	1.029571364	0.000503504	DE-mRNA	No	No
Eif3h	0.749838993	0.010319097	DE-mRNA	No	No
Eif4a1	0.713087364	0.003215483	DE-mRNA	No	No
Eif4e	0.923773126	0.001760667	DE-mRNA	No	No
Eif4ebp1	1.298928343	1.39E-05	DE-mRNA	No	No
Eif4h	0.605112091	0.02777663	DE-mRNA	No	No
Eif5a	1.018490858	0.000636281	DE-mRNA	YES	No
Eif5a2	1.629052087	0.04891326	DE-mRNA	No	No
Elac1	-0.738320155	0.004320039	DE-mRNA	No	No
Emc3	0.726503616	0.027273263	DE-mRNA	No	No
Emc4	0.901850812	0.000453196	DE-mRNA	No	No
Emc6	1.023845599	0.000743751	DE-mRNA	No	No
Emc7	0.856272857	0.001882627	DE-mRNA	No	No
Emsy	-0.877534769	0.000536334	DE-mRNA	No	No
Endog	1.291173538	0.002336176	DE-mRNA	No	No
Eng	-0.680808177	0.008907791	DE-mRNA	YES	No
Engase	-0.697820916	0.021859519	DE-mRNA	No	No
Enkd1	-1.051744052	0.00220468	DE-mRNA	No	No
Enkur	-1.396718086	0.003694056	DE-mRNA	No	No
Eno2	-0.747955968	0.047742472	DE-mRNA	No	No
Enpp4	1.08748394	0.000437396	DE-mRNA	No	No
Ensa	0.906286958	0.000782875	DE-mRNA	No	No
Enthd2	-1.151161446	4.16E-05	DE-mRNA	No	No
Entpd5	0.811949358	0.007447349	DE-mRNA	No	No
Eogt	-0.953545413	0.000407782	DE-mRNA	No	No
Epb41l3	0.961279924	0.004733318	DE-mRNA	No	No
Epha3	-3.269369954	0.010703638	DE-mRNA	No	No
Epha4	-0.843919508	0.005858753	DE-mRNA	No	No
Epha6	3.696379436	0.012677875	DE-mRNA	No	No
Ephb3	1.149243983	2.27E-05	DE-mRNA	No	No
Ephx3	-1.156747746	0.010059363	DE-mRNA	No	No
Eppk1	-2.09586952	0.02654814	DE-mRNA	No	No
Eps15	0.58582391	0.026758857	DE-mRNA	No	No
Epyc	-3.257878446	0.013310615	DE-mRNA	No	No
Ercc5	-1.008966155	0.000316848	DE-mRNA	No	No
Erf	1.249497402	2.37E-05	DE-mRNA	YES	No
Erh	1.262627281	0.000183986	DE-mRNA	No	No
Ermard	-0.642163647	0.011640712	DE-mRNA	No	No
Erp27	-1.850352841	0.011951513	DE-mRNA	No	No
Esco2	-2.405866864	0.017024074	DE-mRNA	No	No
Espl1	-1.372697084	0.009579112	DE-mRNA	No	No
Esr2	-4.623120887	0.005129286	DE-mRNA	YES	No
Esrrb	0.619313392	0.029900125	DE-mRNA	No	No
Etfa	1.402035667	9.17E-05	DE-mRNA	No	No
Etfb	1.002146374	0.000195142	DE-mRNA	No	No
Ethe1	1.166998907	6.20E-05	DE-mRNA	No	No
Etnk1	-0.644054791	0.009191016	DE-mRNA	No	No
Etv1	-0.836382431	0.004931633	DE-mRNA	No	No
Etv4	-1.803646103	0.000291517	DE-mRNA	No	No
Eva1a	-1.18921742	0.000118321	DE-mRNA	No	No
Exd2	-0.642315627	0.008161916	DE-mRNA	No	No
Exoc3l	-0.904909187	0.001763862	DE-mRNA	No	No
Exoc3l2	-1.309636098	0.018314305	DE-mRNA	No	No
Exoc6	0.636316294	0.027060119	DE-mRNA	No	No
Extl2	0.908150408	0.032390591	DE-mRNA	No	No
Ezr	0.859512971	0.003972511	DE-mRNA	No	No
F10	-2.384343058	1.96E-08	DE-mRNA	No	No
F13a1	-0.613503238	0.025131349	DE-mRNA	No	No
F2r	0.698843353	0.020489403	DE-mRNA	No	No
F2rl2	-1.786149567	0.023942058	DE-mRNA	No	No
F3	0.68754322	0.034568169	DE-mRNA	No	No
F5	-1.867773205	0.005017994	DE-mRNA	No	No
F830016B08Rik	-1.071419393	0.035772	DE-mRNA	No	No
Fabp3	2.346126058	1.91E-09	DE-mRNA	No	No
Fahd1	0.718513974	0.021393553	DE-mRNA	No	No
Fahd2a	1.103248926	8.06E-06	DE-mRNA	No	No
Faim	1.46837316	0.000388677	DE-mRNA	No	No
Fam103a1	0.748290705	0.011819554	DE-mRNA	No	No
Fam107a	0.827220652	0.00203905	DE-mRNA	No	No
Fam109a	-0.697628485	0.004556536	DE-mRNA	No	No
Fam111a	-0.938589355	0.000148942	DE-mRNA	No	No
Fam117b	1.131755521	0.000326131	DE-mRNA	No	No
Fam129c	-1.531831596	2.24E-05	DE-mRNA	No	No
Fam131a	1.116204909	0.003421626	DE-mRNA	No	No
Fam132a	0.888438272	0.008374278	DE-mRNA	No	No
Fam133b	-0.841057533	0.001993349	DE-mRNA	No	No
Fam134b	1.245465535	9.70E-06	DE-mRNA	No	No
Fam136a	1.104937233	0.000617893	DE-mRNA	No	No
Fam160b1	-0.614008875	0.008303825	DE-mRNA	No	No
Fam162a	0.711173795	0.016710626	DE-mRNA	No	No
Fam174a	1.199927561	0.007658505	DE-mRNA	No	No
Fam174b	1.252336128	0.000893535	DE-mRNA	No	No
Fam179a	-2.013038683	5.50E-11	DE-mRNA	No	No
Fam185a	0.894035547	0.042669165	DE-mRNA	No	No
Fam193a	-0.600911568	0.042364818	DE-mRNA	No	No
Fam193b	-0.883406902	0.013152938	DE-mRNA	No	No
Fam196a	-0.800027952	0.003079549	DE-mRNA	No	No
Fam199x	1.586131403	0.022378303	DE-mRNA	No	No
Fam19a3	-2.045814182	2.29E-10	DE-mRNA	No	No
Fam19a5	1.452036876	0.001010376	DE-mRNA	No	No
Fam208a	-0.631060523	0.011439922	DE-mRNA	No	No
Fam20a	-0.620157344	0.03907593	DE-mRNA	No	No
Fam216b	-6.667129684	0.006920907	DE-mRNA	No	No
Fam229b	1.065189363	0.02103325	DE-mRNA	No	No
Fam26f	-5.32046634	0.04574358	DE-mRNA	No	No
Fam58b	0.967379181	0.01160352	DE-mRNA	No	No
Fam64a	-2.128570329	0.001702221	DE-mRNA	No	No
Fam71d	-1.093579679	0.032970429	DE-mRNA	No	No
Fam73b	-0.774757048	0.002187552	DE-mRNA	No	No
Fam78b	-1.25813007	0.003340293	DE-mRNA	No	No
Fam81a	1.448437021	0.002818709	DE-mRNA	No	No
Fam8a1	0.865566342	0.000736409	DE-mRNA	No	No
Fam96a	0.995734817	0.002668823	DE-mRNA	No	No
Fam98a	0.656932836	0.007321993	DE-mRNA	No	No
Fars2	0.960714826	0.006609782	DE-mRNA	No	No
Fbp2	2.596747101	4.81E-13	DE-mRNA	No	No
Fbxl13	-1.762275442	0.035275928	DE-mRNA	No	No
Fbxl4	0.878125323	0.018994738	DE-mRNA	No	No
Fbxl6	-0.635203495	0.008681168	DE-mRNA	No	No
Fbxo31	0.796668294	0.001458249	DE-mRNA	No	No
Fbxo40	0.954521837	0.005217855	DE-mRNA	No	No
Fbxo41	5.317198046	0.049570491	DE-mRNA	No	No
Fbxo5	-0.873949114	0.035006971	DE-mRNA	No	No
Fbxw17	-0.938069409	0.003887666	DE-mRNA	No	No
Fcamr	-2.331354578	0.023472461	DE-mRNA	No	No
Fcgr1	-2.305081972	0.000869233	DE-mRNA	No	No
Fcgr2b	-0.737333171	0.014482981	DE-mRNA	No	No
Fdft1	0.92069984	0.001397472	DE-mRNA	No	No
Fdx1	0.625165768	0.039442458	DE-mRNA	No	No
Fdx1l	0.775688097	0.001895812	DE-mRNA	No	No
Fem1a	1.501680821	2.73E-06	DE-mRNA	No	No
Fem1b	0.661157603	0.023616435	DE-mRNA	No	No
Fermt3	-1.035608401	0.000627291	DE-mRNA	No	No
Fes	-0.931928272	0.001445325	DE-mRNA	No	No
Fetub	-1.715401352	0.002043887	DE-mRNA	No	No
Fezf2	4.213850701	0.008284579	DE-mRNA	No	No
Fgd4	0.736085118	0.014411125	DE-mRNA	No	No
Fgf10	-2.829322764	0.002401854	DE-mRNA	No	No
Fgf11	-1.003620549	0.00090868	DE-mRNA	No	No
Fgf12	-5.023782552	2.59E-07	DE-mRNA	No	No
Fgf13	1.415971703	4.64E-06	DE-mRNA	No	No
Fgf16	1.637175212	0.007619652	DE-mRNA	No	No
Fgf17	-1.718759517	0.013123664	DE-mRNA	No	No
Fgl2	-1.063078748	0.007384309	DE-mRNA	No	No
Fh1	1.418918349	3.44E-07	DE-mRNA	No	No
Fhad1	-2.483983176	1.49E-05	DE-mRNA	No	No
Fibin	1.219606924	0.002839521	DE-mRNA	No	No
Fig4	1.046265118	1.52E-05	DE-mRNA	No	No
Fitm1	1.143968677	0.000726122	DE-mRNA	No	No
Fitm2	0.955764988	0.001625784	DE-mRNA	No	No
Fiz1	0.592776045	0.026439528	DE-mRNA	No	No
Fkbp4	0.760334555	0.016894421	DE-mRNA	No	No
Fkbp5	1.495641837	1.30E-08	DE-mRNA	No	No
Fkbp7	0.924347347	0.033288474	DE-mRNA	No	No
Fkrp	0.732338092	0.005028052	DE-mRNA	No	No
Flnb	-0.726357917	0.015192117	DE-mRNA	No	No
Flnc	-0.691130902	0.009496527	DE-mRNA	No	No
Flot1	1.06072591	0.000138456	DE-mRNA	No	No
Flrt1	-1.246829487	2.75E-06	DE-mRNA	No	No
Flrt2	-0.868762612	0.034643805	DE-mRNA	No	No
Flywch1	-0.668490085	0.011211554	DE-mRNA	No	No
Fn3k	0.607381719	0.035827343	DE-mRNA	No	No
Fndc1	0.762367028	0.037283868	DE-mRNA	No	No
Fndc5	0.868918783	0.007583455	DE-mRNA	No	No
Fnip2	0.906350027	0.000879542	DE-mRNA	No	No
Fopnl	1.051442551	0.003242638	DE-mRNA	No	No
Fos	-2.692371987	0.004993468	DE-mRNA	YES	No
Fosb	-2.159720287	0.01392463	DE-mRNA	No	No
Foxc1	-0.710132149	0.034975275	DE-mRNA	No	No
Foxd1	-4.628717822	0.024684439	DE-mRNA	No	No
Foxj1	5.570560534	0.031674899	DE-mRNA	No	No
Foxj3	0.652845053	0.02151932	DE-mRNA	No	No
Foxo3	1.17724333	2.51E-05	DE-mRNA	No	No
Foxo6	2.76520076	0.012665164	DE-mRNA	No	No
Foxp1	-0.77356725	0.002080573	DE-mRNA	No	No
Foxq1	-4.354005891	0.03345784	DE-mRNA	No	No
Foxs1	-1.266109998	0.004349859	DE-mRNA	No	No
Fpr1	-5.52745019	9.11E-06	DE-mRNA	No	No
Fpr2	-2.368229782	0.006097436	DE-mRNA	No	No
Frem2	-1.889289251	5.87E-05	DE-mRNA	No	No
Frmd3	-3.026411527	0.025644343	DE-mRNA	No	No
Frmd5	1.139886564	0.000509243	DE-mRNA	No	No
Frmpd3	2.101087606	0.033491822	DE-mRNA	No	No
Fsd2	0.832103022	0.000878711	DE-mRNA	No	No
Fst	-2.079354112	0.000177487	DE-mRNA	No	No
Fth1	0.925975135	0.003531525	DE-mRNA	No	No
Fto	0.868524483	0.000332383	DE-mRNA	No	No
Fubp3	0.611097648	0.049335425	DE-mRNA	No	No
Fuca2	0.767049779	0.01640011	DE-mRNA	No	No
Fuk	-0.883424196	0.006937032	DE-mRNA	No	No
Fundc2	0.93401139	0.004737889	DE-mRNA	No	No
Fut4	-4.29951678	0.002664753	DE-mRNA	No	No
Fxyd1	0.646956027	0.009563542	DE-mRNA	No	No
Fxyd5	-0.826451731	0.00228945	DE-mRNA	No	No
Fyb	-1.762143362	5.62E-12	DE-mRNA	No	No
Fzd4	1.310489956	0.000252884	DE-mRNA	No	No
Fzd9	2.919524885	0.008535032	DE-mRNA	No	No
G6b	-2.597673846	0.001878194	DE-mRNA	No	No
Gabbr2	6.141319762	0.007509668	DE-mRNA	No	No
Gabra1	3.55475956	0.020031023	DE-mRNA	No	No
Gabrb1	-2.575445559	0.010412827	DE-mRNA	No	No
Gabrg3	-5.930171067	0.006302429	DE-mRNA	No	No
Gad1	-2.293363017	0.038844717	DE-mRNA	No	No
Gadd45a	0.757797193	0.040071738	DE-mRNA	No	No
Gadd45b	0.85745966	0.003351285	DE-mRNA	No	No
Gadd45g	-1.462985085	0.002930257	DE-mRNA	YES	No
Gadd45gip1	0.907981898	0.000371008	DE-mRNA	No	No
Gal3st3	1.719997425	0.000431035	DE-mRNA	No	No
Gal3st4	-1.107703025	0.016851229	DE-mRNA	No	No
Galnt9	-5.494566421	0.031955349	DE-mRNA	No	No
Gapdh	1.09174254	0.0005082	DE-mRNA	YES	No
Garnl3	0.716798534	0.038625171	DE-mRNA	No	No
Gas2l1	-0.807732801	0.002599692	DE-mRNA	No	No
Gata3	-1.796396759	8.59E-05	DE-mRNA	No	No
Gata4	0.679017555	0.020711615	DE-mRNA	No	No
Gbas	1.372357276	0.000240893	DE-mRNA	No	No
Gbp2	-1.034275387	0.00217305	DE-mRNA	No	No
Gbp3	-1.259919235	7.69E-05	DE-mRNA	No	No
Gbp4	-1.002615051	0.018624123	DE-mRNA	No	No
Gbp6	-1.227213122	0.00327528	DE-mRNA	No	No
Gbp7	-0.9201215	0.015330831	DE-mRNA	No	No
Gbp8	-1.545648878	0.01823005	DE-mRNA	No	No
Gcgr	-2.397481918	0.008433254	DE-mRNA	No	No
Gcsh	0.843992717	0.007907101	DE-mRNA	No	No
Gda	-0.675014211	0.009544153	DE-mRNA	No	No
Gdpd2	2.436370029	0.049425394	DE-mRNA	No	No
Gdpd3	-1.006591218	0.018758531	DE-mRNA	No	No
Gemin8	-0.923012323	0.020307207	DE-mRNA	No	No
Gen1	-1.515949157	0.022113465	DE-mRNA	No	No
Gfod1	-0.62376483	0.041401105	DE-mRNA	No	No
Gfra1	1.456555665	0.000190631	DE-mRNA	No	No
Gga3	-0.59276739	0.048430492	DE-mRNA	No	No
Ggt7	-0.846083984	0.047866195	DE-mRNA	No	No
Ghitm	1.317476339	0.000114309	DE-mRNA	No	No
Gid4	0.679276715	0.044752692	DE-mRNA	No	No
Gid8	0.642711721	0.015979314	DE-mRNA	No	No
Gimap7	-4.421684453	0.002069283	DE-mRNA	No	No
Gin1	-0.738321117	0.005932754	DE-mRNA	No	No
Gja1	1.058810287	0.000472133	DE-mRNA	YES	No
Gjb5	-7.726418897	0.001204701	DE-mRNA	No	No
Glg1	0.613847992	0.016342519	DE-mRNA	No	No
Glis2	-0.642890516	0.020328799	DE-mRNA	No	No
Glo1	0.800424414	0.013765055	DE-mRNA	No	No
Glod4	1.105812688	0.000461381	DE-mRNA	No	No
Glod5	5.410511383	0.038374947	DE-mRNA	No	No
Glrp1	-2.101595698	0.04670238	DE-mRNA	No	No
Glrx	1.363640552	0.021570969	DE-mRNA	No	No
Glrx3	0.728702657	0.029371781	DE-mRNA	No	No
Glul	1.208037472	2.08E-05	DE-mRNA	No	No
Gm10045	-1.660569961	0.000165766	DE-mRNA	No	No
Gm10499	-1.567552821	0.009876792	DE-mRNA	No	No
Gm10651	-1.268598113	0.007611171	DE-mRNA	No	No
Gm11127	-2.201015886	0.033551275	DE-mRNA	No	No
Gm12185	-1.40869281	0.010529233	DE-mRNA	No	No
Gm12250	-1.821905918	0.003359394	DE-mRNA	No	No
Gm1305	-0.981993802	0.013143907	DE-mRNA	No	No
Gm13212	1.104793342	0.009424737	DE-mRNA	No	No
Gm13420	-0.615960122	0.04989647	DE-mRNA	No	No
Gm13570	-1.48600687	0.039128546	DE-mRNA	No	No
Gm14025	-0.9455722	0.016925	DE-mRNA	No	No
Gm14288	1.346751862	0.027215205	DE-mRNA	No	No
Gm14434	4.17665719	0.000514807	DE-mRNA	No	No
Gm14680	0.83703374	0.01181192	DE-mRNA	No	No
Gm15433	-1.943685268	0.035357586	DE-mRNA	No	No
Gm1966	-1.704233346	0.017288039	DE-mRNA	No	No
Gm21188	-1.755976217	0.013258007	DE-mRNA	No	No
Gm2483	-6.447969359	0.001691967	DE-mRNA	No	No
Gm28802	-2.093918568	0.013617113	DE-mRNA	No	No
Gm3055	5.595705912	0.030971788	DE-mRNA	No	No
Gm31309	5.639954261	0.007702705	DE-mRNA	No	No
Gm34220	-1.287674879	0.006649216	DE-mRNA	No	No
Gm35315	-3.681356231	0.010296107	DE-mRNA	No	No
Gm35339	-1.553331185	1.20E-05	DE-mRNA	No	No
Gm35549	1.531463831	0.001288646	DE-mRNA	No	No
Gm3837	0.808952692	0.002875706	DE-mRNA	No	No
Gm38523	-3.442728678	0.000108407	DE-mRNA	No	No
Gm38591	-6.706441125	0.004750785	DE-mRNA	No	No
Gm3873	1.463013764	0.005577677	DE-mRNA	No	No
Gm40011	-1.763881028	0.002462227	DE-mRNA	No	No
Gm42061	-1.335710589	0.021196902	DE-mRNA	No	No
Gm42166	-1.345926621	0.004948191	DE-mRNA	No	No
Gm42368	-1.458474687	0.033206026	DE-mRNA	No	No
Gm42372	-2.580091419	0.041671541	DE-mRNA	No	No
Gm4705	0.983390064	0.034411652	DE-mRNA	No	No
Gm4907	-5.142502534	0.025674141	DE-mRNA	No	No
Gm4951	-1.479259575	3.88E-05	DE-mRNA	No	No
Gm5150	-5.716473232	0.006197399	DE-mRNA	No	No
Gm5294	5.25327792	0.046405156	DE-mRNA	No	No
Gm5481	-0.747814293	0.003189736	DE-mRNA	No	No
Gm561	1.023622648	0.015773521	DE-mRNA	No	No
Gm5617	1.028205504	0.000771194	DE-mRNA	No	No
Gm5785	-0.973578233	5.81E-05	DE-mRNA	No	No
Gm5796	2.492685228	0.002627557	DE-mRNA	No	No
Gm6745	-0.840530228	0.002467337	DE-mRNA	No	No
Gm6943	-3.134201172	0.046048029	DE-mRNA	No	No
Gm7609	-1.54791507	0.001566782	DE-mRNA	No	No
Gm7889	2.499308429	0.032434916	DE-mRNA	No	No
Gm8439	-2.907606832	3.12E-05	DE-mRNA	No	No
Gm867	-1.218531805	0.00838754	DE-mRNA	No	No
Gm9271	6.201610555	0.001373488	DE-mRNA	No	No
Gm9328	5.317197906	0.049572489	DE-mRNA	No	No
Gm973	-4.036498003	0.009789798	DE-mRNA	No	No
Gmeb1	-0.751645662	0.003009007	DE-mRNA	No	No
Gmfg	-0.857563104	0.00727568	DE-mRNA	No	No
Gmip	-0.711744552	0.007524235	DE-mRNA	No	No
Gmnn	1.3914794	6.07E-07	DE-mRNA	No	No
Gmpr	0.725809609	0.007386945	DE-mRNA	No	No
Gmpr2	-0.791163399	0.005572035	DE-mRNA	No	No
Gna14	3.522849549	0.001642669	DE-mRNA	No	No
Gnao1	-0.743208477	0.021269657	DE-mRNA	YES	No
Gnas	0.668320657	0.007392851	DE-mRNA	No	No
Gnaz	-1.497542391	0.021717035	DE-mRNA	No	No
Gng11	-0.692998001	0.010250498	DE-mRNA	No	No
Gng12	0.620579007	0.047494469	DE-mRNA	No	No
Gng2	-1.084387144	0.022395609	DE-mRNA	No	No
Gng5	1.093206051	0.000143275	DE-mRNA	No	No
Gng7	3.146995077	0.005400877	DE-mRNA	No	No
Gngt2	-0.716487162	0.014147428	DE-mRNA	No	No
Got1	1.201726973	0.000147712	DE-mRNA	No	No
Got2	1.374985888	0.000110038	DE-mRNA	No	No
Gp1bb	-2.563426579	1.75E-05	DE-mRNA	No	No
Gp5	-4.378769833	3.76E-06	DE-mRNA	No	No
Gp6	-3.128623526	0.000167475	DE-mRNA	No	No
Gp9	-3.279271854	1.70E-06	DE-mRNA	No	No
Gpatch8	-0.85435651	0.001856573	DE-mRNA	No	No
Gpc1	0.825175716	0.012446495	DE-mRNA	No	No
Gpc3	1.445027414	0.025379662	DE-mRNA	No	No
Gpc4	0.645704672	0.046859877	DE-mRNA	No	No
Gpr146	0.787552402	0.009553609	DE-mRNA	No	No
Gpr157	1.146743201	1.83E-05	DE-mRNA	No	No
Gpr65	-1.109999099	0.00778339	DE-mRNA	No	No
Gpr88	-5.886506612	0.019048577	DE-mRNA	No	No
Gprasp1	-0.72257352	0.013583844	DE-mRNA	No	No
Gprc5a	1.222930796	0.022330425	DE-mRNA	No	No
Gpt2	1.013868806	0.001482688	DE-mRNA	No	No
Gpx3	-1.053888681	0.011718116	DE-mRNA	No	No
Gramd1a	-0.717189095	0.008577334	DE-mRNA	No	No
Grap2	-2.086135788	0.000460981	DE-mRNA	No	No
Grb14	0.759376372	0.001930719	DE-mRNA	No	No
Grcc10	0.851990364	0.007304377	DE-mRNA	No	No
Greb1	-2.149954252	0.025006939	DE-mRNA	No	No
Grhl1	-1.286436727	0.010356898	DE-mRNA	No	No
Grhl2	-1.28785509	0.003553222	DE-mRNA	No	No
Grin2c	-4.172721476	1.69E-12	DE-mRNA	No	No
Grin3a	-2.275622206	0.014395151	DE-mRNA	No	No
Grin3b	-0.779249197	0.002242001	DE-mRNA	No	No
Grina	-0.589901173	0.028160009	DE-mRNA	No	No
Grip2	-1.313809078	0.000341205	DE-mRNA	No	No
Grm5	5.165533666	0.045082767	DE-mRNA	No	No
Grpel1	1.250359852	0.000446589	DE-mRNA	No	No
Grrp1	-0.80590623	0.00427461	DE-mRNA	No	No
Gsdmd	-0.752360349	0.002467634	DE-mRNA	No	No
Gse1	-0.782233762	0.018661219	DE-mRNA	No	No
Gsg1l	0.86517186	0.01688674	DE-mRNA	No	No
Gsg2	-2.154704601	0.012675052	DE-mRNA	No	No
Gsta1	2.225154639	0.029078127	DE-mRNA	No	No
Gsta3	0.930933047	0.010412356	DE-mRNA	No	No
Gsta4	1.290305972	8.05E-05	DE-mRNA	No	No
Gstm1	0.930914106	0.000196469	DE-mRNA	No	No
Gstm2	0.630308726	0.015001435	DE-mRNA	No	No
Gsto1	1.175145628	0.000519567	DE-mRNA	No	No
Gtf2b	0.674104523	0.019094999	DE-mRNA	No	No
Gtf2f2	0.684908303	0.037725517	DE-mRNA	No	No
Gtf2h5	0.690186445	0.012512766	DE-mRNA	No	No
Gtf3c2	-0.856831943	0.001494353	DE-mRNA	No	No
Gtse1	-1.739942105	0.030477168	DE-mRNA	No	No
Guca1b	-1.209029825	0.024154183	DE-mRNA	No	No
Gucy2g	2.709221544	0.023316638	DE-mRNA	No	No
Guk1	1.085110041	0.000694301	DE-mRNA	No	No
Gyg	1.025488326	0.002363131	DE-mRNA	No	No
Gypc	0.892376567	0.004490359	DE-mRNA	No	No
Gzma	-4.011657333	0.013849345	DE-mRNA	No	No
H1f0	1.142367146	2.21E-05	DE-mRNA	No	No
H2afv	0.706313342	0.013827716	DE-mRNA	No	No
H2-DMb2	-1.315677944	0.042573306	DE-mRNA	No	No
H2-Ea-ps	-2.652047656	0.014905168	DE-mRNA	No	No
H2-M5	-1.584771642	0.023079351	DE-mRNA	No	No
H2-Q2	-2.09171019	0.041756993	DE-mRNA	No	No
H2-Q6	-1.576246625	0.002382044	DE-mRNA	No	No
H2-Q7	-1.686811276	0.002553372	DE-mRNA	No	No
H2-T24	-0.905689822	0.000514503	DE-mRNA	No	No
H2-T-ps	-1.865112938	0.042661039	DE-mRNA	No	No
H3f3a	0.771302279	0.012313026	DE-mRNA	YES	No
H60b	-2.408988172	0.001020905	DE-mRNA	No	No
H6pd	0.840356071	0.001213963	DE-mRNA	No	No
Hadh	2.119409339	9.35E-08	DE-mRNA	No	No
Hadha	0.939930871	0.003981691	DE-mRNA	No	No
Hadhb	1.346740451	0.000231096	DE-mRNA	No	No
Haghl	1.107018419	0.003078533	DE-mRNA	No	No
Hamp	-6.771273552	2.01E-05	DE-mRNA	No	No
Has1	-2.39765236	0.005323271	DE-mRNA	No	No
Haus2	0.756928145	0.025830637	DE-mRNA	No	No
Haus7	0.644185411	0.022381457	DE-mRNA	No	No
Hbegf	-0.72901214	0.01026953	DE-mRNA	YES	No
Hcfc1r1	0.749665735	0.017790531	DE-mRNA	No	No
Hck	-1.211934806	0.005429249	DE-mRNA	No	No
Hcn1	-3.279930941	0.000134527	DE-mRNA	No	No
Hcst	-1.670216441	0.01909233	DE-mRNA	No	No
Hdac7	-0.601533545	0.0262907	DE-mRNA	No	No
Hdac8	-0.671473193	0.016474661	DE-mRNA	No	No
Heatr5b	0.761132538	0.018090388	DE-mRNA	No	No
Heatr6	-0.588509422	0.012795034	DE-mRNA	No	No
Hebp1	0.946187938	0.042137076	DE-mRNA	No	No
Helt	-2.172879651	0.007971092	DE-mRNA	No	No
Helz2	-0.774902217	0.031134153	DE-mRNA	No	No
Hemk1	-0.911851785	0.000211237	DE-mRNA	No	No
Herc6	-1.544064626	9.38E-06	DE-mRNA	No	No
Herpud1	0.912647307	0.000568592	DE-mRNA	No	No
Hes6	0.784403645	0.00911717	DE-mRNA	No	No
Hgfac	-1.502595909	0.025176462	DE-mRNA	No	No
Hhipl2	-1.129818461	0.010134388	DE-mRNA	No	No
Hibadh	1.489099061	1.39E-06	DE-mRNA	No	No
Hibch	0.876974804	0.004409847	DE-mRNA	No	No
Hic1	0.853521201	0.012013712	DE-mRNA	No	No
Hid1	-0.776735413	0.04251281	DE-mRNA	No	No
Hif1an	0.923725945	0.000685554	DE-mRNA	No	No
Hif3a	1.61285851	7.94E-05	DE-mRNA	No	No
Higd1a	0.75460226	0.018528784	DE-mRNA	No	No
Higd2a	1.503416954	5.25E-07	DE-mRNA	No	No
Hint3	0.923714139	0.003973272	DE-mRNA	No	No
Hipk1	0.730082891	0.003669355	DE-mRNA	No	No
Hipk2	0.748750648	0.006765238	DE-mRNA	No	No
Hipk3	0.812076426	0.007952568	DE-mRNA	No	No
Hipk4	-1.348758368	0.031680017	DE-mRNA	No	No
Hira	0.704081519	0.026991804	DE-mRNA	YES	No
Hist1h2af	-3.667761235	0.002542339	DE-mRNA	YES	No
Hist1h2ao	-2.836397592	0.032068894	DE-mRNA	YES	No
Hist1h2ap	-2.379644843	0.005589215	DE-mRNA	No	No
Hist1h2br	-5.009956446	0.044788555	DE-mRNA	YES	No
Hist1h3d	-3.495206584	0.043306759	DE-mRNA	YES	No
Hist1h4h	0.713461507	0.006743609	DE-mRNA	YES	No
Hist1h4n	-2.339307212	0.028838803	DE-mRNA	YES	No
Hivep2	-1.002665502	8.64E-05	DE-mRNA	No	No
Hjurp	-1.003515308	6.53E-05	DE-mRNA	YES	No
Hk3	-1.811198091	0.000428076	DE-mRNA	No	No
Hkdc1	5.476337301	0.044896937	DE-mRNA	No	No
Hlf	1.378741304	2.06E-05	DE-mRNA	No	No
Hmga1-rs1	0.930952173	0.005471698	DE-mRNA	YES	No
Hmgb3	0.694605103	0.005754901	DE-mRNA	No	No
Hmgcll1	-2.036281863	0.044484487	DE-mRNA	No	No
Hmgcs2	0.842482469	0.025327144	DE-mRNA	No	No
Hmgn2	1.066352102	0.000488473	DE-mRNA	No	No
Hmgxb3	-0.941919632	0.000754648	DE-mRNA	No	No
Hmha1	-1.295680756	5.66E-05	DE-mRNA	No	No
Hmmr	-1.244724747	0.025760375	DE-mRNA	No	No
Hmox2	0.864000077	0.005232082	DE-mRNA	No	No
Hnrnpa0	0.942338655	0.001052401	DE-mRNA	No	No
Hnrnpa1	0.592100739	0.0188862	DE-mRNA	No	No
Hnrnpab	0.775564591	0.006098268	DE-mRNA	No	No
Hnrnpd	0.707892009	0.004948497	DE-mRNA	No	No
Hnrnpf	0.617147698	0.010256895	DE-mRNA	No	No
Hopx	1.247731667	0.000240768	DE-mRNA	No	No
Hoxa2	-1.547762892	0.027084808	DE-mRNA	No	No
Hoxa5	-2.372655516	0.004018703	DE-mRNA	No	No
Hoxb4	-1.969060856	0.003484389	DE-mRNA	No	No
Hpca	-2.21562719	0.047350881	DE-mRNA	No	No
Hpse	-1.750722167	0.00694574	DE-mRNA	No	No
Hpse2	6.035496913	0.012849288	DE-mRNA	No	No
Hrasls	1.119828143	0.012014239	DE-mRNA	No	No
Hrc	0.870945897	0.001611137	DE-mRNA	No	No
Hs3st4	1.880036239	0.024501544	DE-mRNA	No	No
Hs3st5	1.917003596	0.009107699	DE-mRNA	No	No
Hsbp1	0.849554217	0.003933087	DE-mRNA	No	No
Hscb	0.736398832	0.022111622	DE-mRNA	No	No
Hsd11b1	1.328302669	2.54E-05	DE-mRNA	No	No
Hsd17b1	-1.232055764	0.022563913	DE-mRNA	No	No
Hsd17b10	1.371080417	1.30E-05	DE-mRNA	No	No
Hsd17b4	0.621232324	0.015974775	DE-mRNA	No	No
Hsdl2	0.694475521	0.013680262	DE-mRNA	No	No
Hsh2d	-2.589964707	0.037971153	DE-mRNA	No	No
Hsp90aa1	-0.746697547	0.015985375	DE-mRNA	No	No
Hspa1a	-1.669351178	0.001004352	DE-mRNA	YES	No
Hspa4	0.719294365	0.002956724	DE-mRNA	No	No
Hspa4l	-0.774829016	0.001796784	DE-mRNA	No	No
Hspa9	0.856914276	0.0154607	DE-mRNA	YES	No
Hspb6	1.251607961	0.000124401	DE-mRNA	No	No
Hspb7	1.701858089	3.38E-06	DE-mRNA	No	No
Hspb8	1.614779616	2.52E-06	DE-mRNA	No	No
Hspbp1	1.042262247	0.00064915	DE-mRNA	No	No
Hspd1	0.599459077	0.028578108	DE-mRNA	No	No
Hspe1	0.749177798	0.026069824	DE-mRNA	No	No
Htr1d	-3.557287729	0.031722709	DE-mRNA	No	No
Htra4	-1.09473285	0.005028959	DE-mRNA	No	No
Hyal1	-0.935376477	0.001301832	DE-mRNA	No	No
Hyal3	-1.413071749	0.004802191	DE-mRNA	No	No
Hypk	0.625444927	0.013238133	DE-mRNA	No	No
Iars2	0.800003479	0.002580311	DE-mRNA	No	No
Iba57	1.598639572	2.58E-06	DE-mRNA	No	No
Icam1	-1.024186907	2.34E-05	DE-mRNA	No	No
Ice1	-0.834834888	0.020516729	DE-mRNA	No	No
Icmt	0.722206943	0.002303126	DE-mRNA	No	No
Icosl	-0.631446232	0.014120857	DE-mRNA	No	No
Id2	-0.92004317	0.035093921	DE-mRNA	YES	No
Idh2	1.182387927	0.000101689	DE-mRNA	No	No
Idh3a	1.09320052	0.00097398	DE-mRNA	No	No
Idh3b	1.423150342	9.24E-07	DE-mRNA	No	No
Idh3g	0.672917844	0.006275922	DE-mRNA	No	No
Ier2	-1.22784402	0.030947349	DE-mRNA	No	No
Ifi203	-1.308103186	4.48E-05	DE-mRNA	YES	No
Ifi204	-1.422382163	7.72E-05	DE-mRNA	YES	No
Ifi27	-1.010641117	3.87E-05	DE-mRNA	No	No
Ifi27l2a	-0.838471776	0.005641935	DE-mRNA	No	No
Ifi44	-2.010242201	2.32E-05	DE-mRNA	No	No
Ifit1	-1.651661427	9.97E-06	DE-mRNA	No	No
Ifitm1	-0.83049743	0.021092641	DE-mRNA	No	No
Ifitm10	-1.446688391	5.83E-05	DE-mRNA	No	No
Ifnar1	-0.591235321	0.019808368	DE-mRNA	No	No
Ifngr2	0.657039859	0.023776152	DE-mRNA	No	No
Ifnlr1	-1.218725562	0.008438955	DE-mRNA	No	No
Ift140	-0.630851503	0.037570991	DE-mRNA	No	No
Ift43	0.599325909	0.022897966	DE-mRNA	No	No
Ift80	-1.003016156	0.001010738	DE-mRNA	No	No
Igbp1	0.806999486	0.002841118	DE-mRNA	No	No
Igf1r	-0.665395711	0.012888415	DE-mRNA	YES	No
Igf2bp2	-0.86265395	0.003542116	DE-mRNA	No	No
Igf2r	0.674148222	0.006399418	DE-mRNA	No	No
Igfbp3	0.99223523	0.003538174	DE-mRNA	YES	No
Igfbpl1	-2.853856697	0.015521348	DE-mRNA	No	No
Igflr1	-0.871099437	0.000417287	DE-mRNA	No	No
Igsf1	2.033380706	1.77E-06	DE-mRNA	No	No
Igsf21	3.44702508	0.022854571	DE-mRNA	No	No
Igsf9b	-1.262088325	4.51E-06	DE-mRNA	No	No
Iigp1	-0.84878025	0.026989772	DE-mRNA	No	No
Ikbkb	-0.890768544	0.000540655	DE-mRNA	No	No
Ikbke	-0.997595597	0.001601037	DE-mRNA	No	No
Il10	-4.662958105	0.028957741	DE-mRNA	No	No
Il10ra	-0.866888706	0.005578853	DE-mRNA	No	No
Il11	-2.21993913	0.004746989	DE-mRNA	No	No
Il13ra1	0.935770586	0.004589699	DE-mRNA	No	No
Il18	-1.714372893	0.003054058	DE-mRNA	No	No
Il1b	-1.652101578	0.005399353	DE-mRNA	No	No
Il20ra	-5.360606953	0.040108851	DE-mRNA	No	No
Il21r	-1.678814815	0.044984306	DE-mRNA	No	No
Il34	0.95057469	0.00609712	DE-mRNA	No	No
Il6	-3.242175378	0.024913427	DE-mRNA	YES	No
Immp1l	0.996759471	0.011021202	DE-mRNA	No	No
Immp2l	1.222677531	3.02E-05	DE-mRNA	No	No
Immt	0.860189392	0.005631131	DE-mRNA	No	No
Impa2	0.774156906	0.016022205	DE-mRNA	No	No
Inadl	0.751931155	0.009075902	DE-mRNA	No	No
Inca1	-0.739986681	0.007103474	DE-mRNA	No	No
Inha	-0.868136034	0.000989939	DE-mRNA	No	No
Inhba	-1.764636683	2.40E-08	DE-mRNA	No	No
Inpp1	-0.838198578	0.01339745	DE-mRNA	No	No
Inpp5j	-0.862562693	0.001943909	DE-mRNA	No	No
Insig1	0.789408944	0.025284552	DE-mRNA	No	No
Insm2	-1.412882183	0.000729387	DE-mRNA	No	No
Ints1	-0.596967351	0.030289196	DE-mRNA	No	No
Ints10	-1.112079579	2.08E-06	DE-mRNA	No	No
Ints2	-0.761954219	0.003690158	DE-mRNA	No	No
Ints7	-0.684429552	0.007257802	DE-mRNA	No	No
Ip6k1	-0.667115312	0.017154541	DE-mRNA	No	No
Ipo5	0.596616709	0.035419957	DE-mRNA	No	No
Ipo7	0.717361751	0.012019062	DE-mRNA	No	No
Iqch	-1.644561362	0.000726595	DE-mRNA	No	No
Iqgap1	-0.715762727	0.003248356	DE-mRNA	No	No
Iqgap2	-0.724592883	0.048559887	DE-mRNA	No	No
Irak2	0.744708608	0.010741237	DE-mRNA	No	No
Irak4	-0.968323809	0.002434609	DE-mRNA	No	No
Irf2bp1	0.889156418	0.005712182	DE-mRNA	No	No
Irf2bp2	0.732166935	0.004488204	DE-mRNA	No	No
Irf7	-1.335050837	2.26E-05	DE-mRNA	YES	No
Irf9	-1.049937365	8.33E-05	DE-mRNA	No	No
Irgq	0.764894478	0.015936877	DE-mRNA	No	No
Irs2	1.216612695	0.000534478	DE-mRNA	No	No
Irx3	1.15167901	0.000172449	DE-mRNA	No	No
Isca1	0.80816284	0.01124902	DE-mRNA	No	No
Iscu	0.940862931	0.000157331	DE-mRNA	No	No
Isg15	-0.761706819	0.046196208	DE-mRNA	No	No
Isg20l2	0.78524481	0.006935727	DE-mRNA	No	No
Islr	0.699805922	0.035698567	DE-mRNA	No	No
Islr2	3.852358887	0.004312544	DE-mRNA	No	No
Isoc2a	0.842524167	0.002694069	DE-mRNA	No	No
Israa	-1.391793466	6.97E-06	DE-mRNA	No	No
Itga10	-1.65944079	7.49E-07	DE-mRNA	No	No
Itga2b	-2.326819513	2.16E-06	DE-mRNA	No	No
Itgal	-1.33355816	0.014854443	DE-mRNA	No	No
Itgam	-1.188547854	0.004910974	DE-mRNA	No	No
Itgb1	0.899439071	0.002995056	DE-mRNA	No	No
Itgb3	-2.0097593	3.83E-05	DE-mRNA	No	No
Itgb4	-0.970001065	0.016489658	DE-mRNA	YES	No
Itih3	-1.93383208	0.001337677	DE-mRNA	No	No
Itih4	-1.563982967	0.00863817	DE-mRNA	No	No
Itm2b	0.924954451	0.000783389	DE-mRNA	No	No
Itprip	0.774611636	0.006398097	DE-mRNA	No	No
Itpripl1	1.168847828	5.83E-05	DE-mRNA	No	No
Itsn2	-0.688517213	0.008578611	DE-mRNA	No	No
Jak3	-1.010592002	0.004615389	DE-mRNA	No	No
Jmjd1c	-0.688761962	0.008325527	DE-mRNA	No	No
Jmy	0.63613501	0.016120705	DE-mRNA	No	No
Jph1	1.372357487	7.05E-06	DE-mRNA	No	No
Junb	-1.439243335	0.002981715	DE-mRNA	No	No
Jup	0.682205812	0.007053403	DE-mRNA	No	No
Kars	0.657835145	0.029412433	DE-mRNA	No	No
Kat8	-0.628517686	0.01634805	DE-mRNA	No	No
Kazald1	-0.683966134	0.032704369	DE-mRNA	No	No
Kbtbd7	0.82326797	0.049381877	DE-mRNA	No	No
Kcna2	-0.923149774	0.02532667	DE-mRNA	No	No
Kcna7	0.952380109	0.02803717	DE-mRNA	No	No
Kcnab3	-2.091795288	0.014460845	DE-mRNA	No	No
Kcnc2	-1.838827505	0.002429846	DE-mRNA	No	No
Kcnc3	-0.871294	0.00996817	DE-mRNA	No	No
Kcnd1	-1.379462003	0.00695414	DE-mRNA	No	No
Kcnd2	1.384546972	1.15E-05	DE-mRNA	No	No
Kcne1	1.294003741	0.003728923	DE-mRNA	No	No
Kcng2	0.98490714	0.000206599	DE-mRNA	No	No
Kcnip2	1.055124368	0.000119028	DE-mRNA	No	No
Kcnj10	6.044341955	0.012957984	DE-mRNA	No	No
Kcnj11	1.007755721	0.000625643	DE-mRNA	No	No
Kcnk3	0.831167438	0.002747801	DE-mRNA	No	No
Kcnn2	0.987363368	0.002066942	DE-mRNA	No	No
Kcnq1	1.18252809	0.0001099	DE-mRNA	No	No
Kcnq2	-4.701127414	3.60E-05	DE-mRNA	No	No
Kcnq4	-1.032392006	0.000367943	DE-mRNA	No	No
Kctd15	-1.01761873	0.005726959	DE-mRNA	No	No
Kdelr1	1.008329778	0.005088744	DE-mRNA	No	No
Kdm4a	0.679429031	0.021132155	DE-mRNA	No	No
Khsrp	0.771979936	0.001781389	DE-mRNA	No	No
Kif13b	-1.407537514	9.80E-06	DE-mRNA	No	No
Kif14	-1.735599919	0.04608615	DE-mRNA	No	No
Kif15	-1.681485863	0.000227246	DE-mRNA	No	No
Kif1a	-1.252898058	0.032814955	DE-mRNA	No	No
Kif20b	-0.957241498	0.039824415	DE-mRNA	No	No
Kif22	-1.169791836	0.021452877	DE-mRNA	No	No
Kif23	-1.680932899	0.001743043	DE-mRNA	No	No
Kif4	-1.731301765	0.039117843	DE-mRNA	No	No
Kifc2	-0.900512874	0.036404991	DE-mRNA	No	No
Klf11	0.670701615	0.027705226	DE-mRNA	No	No
Klf15	0.901208689	0.001210078	DE-mRNA	No	No
Klf16	1.024452986	0.009274562	DE-mRNA	No	No
Klf3	-0.587806477	0.013043079	DE-mRNA	No	No
Klf7	-0.819141931	0.001188399	DE-mRNA	No	No
Klhdc8b	-0.600271516	0.017341144	DE-mRNA	No	No
Klhdc9	0.820888721	0.044049679	DE-mRNA	No	No
Klhl17	-0.694463182	0.015220564	DE-mRNA	No	No
Klhl2	0.634969817	0.048873943	DE-mRNA	No	No
Klhl21	1.04120652	0.001067528	DE-mRNA	No	No
Klhl26	-0.622699628	0.016866258	DE-mRNA	No	No
Klhl31	0.679215475	0.030032777	DE-mRNA	No	No
Klhl34	-0.851554014	0.018021997	DE-mRNA	No	No
Klhl41	1.441427444	0.000105769	DE-mRNA	No	No
Klhl6	-0.888482987	0.000327617	DE-mRNA	No	No
Klhl9	0.650226474	0.038665726	DE-mRNA	No	No
Klk1	-6.365854598	0.0096638	DE-mRNA	No	No
Klk1b26	2.849611468	6.98E-08	DE-mRNA	No	No
Klk8	-0.614263635	0.034511748	DE-mRNA	No	No
Klra5	-6.459763896	0.007650986	DE-mRNA	No	No
Kmo	-2.063802237	0.002100346	DE-mRNA	No	No
Kmt5a	0.743069898	0.012798117	DE-mRNA	No	No
Kng2	-6.465020105	0.035346475	DE-mRNA	No	No
Knstrn	-1.412310004	0.029319632	DE-mRNA	No	No
Kntc1	-4.667273255	0.036576967	DE-mRNA	No	No
Kpna1	0.604383409	0.033507359	DE-mRNA	No	No
Kpna3	0.68011072	0.025741607	DE-mRNA	No	No
Krt18	-1.147984132	0.02779765	DE-mRNA	No	No
Kti12	0.80276526	0.009026546	DE-mRNA	No	No
L2hgdh	1.639893451	0.000101617	DE-mRNA	No	No
L3mbtl3	-0.835463509	0.000456228	DE-mRNA	No	No
Lace1	0.834526537	0.002779421	DE-mRNA	No	No
Lactb2	0.997100519	0.022186944	DE-mRNA	No	No
Lama4	-0.73894817	0.002162365	DE-mRNA	No	No
Lamc1	0.59752251	0.020855248	DE-mRNA	No	No
Lamp5	-6.764469473	0.004320377	DE-mRNA	No	No
Lamtor1	0.915862105	0.007716408	DE-mRNA	No	No
Lamtor2	1.078581907	0.000309949	DE-mRNA	No	No
Lamtor4	0.58743086	0.020804215	DE-mRNA	No	No
Laptm4a	0.591633283	0.019013649	DE-mRNA	No	No
Laptm4b	0.782123118	0.041596508	DE-mRNA	No	No
Laptm5	-1.479635053	0.005257474	DE-mRNA	No	No
Lbh	1.991652073	5.08E-11	DE-mRNA	No	No
Lcat	-0.963655801	0.003262748	DE-mRNA	No	No
Lck	-1.482294517	0.037819206	DE-mRNA	No	No
Lclat1	1.125626171	0.000324825	DE-mRNA	No	No
Lcp2	-1.41842951	0.0017787	DE-mRNA	No	No
Ldhb	1.540505913	4.99E-07	DE-mRNA	No	No
Ldlrad2	-1.2046293	0.001274334	DE-mRNA	No	No
Ldoc1l	1.455102656	0.0032826	DE-mRNA	No	No
Lef1	-1.806362537	0.001284115	DE-mRNA	No	No
Leng1	0.834656137	0.003214441	DE-mRNA	No	No
Leng8	0.904320128	0.001852389	DE-mRNA	No	No
Lfng	1.536933142	0.000119044	DE-mRNA	No	No
Lgals3	-1.313585429	0.015933479	DE-mRNA	No	No
Lgals4	-0.978464959	0.002310804	DE-mRNA	No	No
Lgi1	1.621309192	0.017235825	DE-mRNA	No	No
Lgr6	-0.596282065	0.016608474	DE-mRNA	No	No
Lhpp	1.320239993	3.11E-06	DE-mRNA	No	No
Lhx2	-6.110177695	0.020605276	DE-mRNA	No	No
Lilra5	-1.807079312	0.00024074	DE-mRNA	No	No
Lime1	-0.974437947	0.00132541	DE-mRNA	No	No
Lman1l	-2.886051165	4.43E-06	DE-mRNA	No	No
Lmf1	0.609372689	0.019409991	DE-mRNA	No	No
Lmnb2	-0.666506705	0.044825503	DE-mRNA	No	No
Lmntd1	5.56275541	0.039117611	DE-mRNA	No	No
Lmod1	-0.783026566	0.019310897	DE-mRNA	No	No
Lmod2	0.74192718	0.021723894	DE-mRNA	No	No
Lmod3	0.875203192	0.000867949	DE-mRNA	No	No
LOC101055939	-6.372293054	0.009817823	DE-mRNA	No	No
LOC102639543	-1.8854452	0.027689182	DE-mRNA	YES	No
LOC102640024	-5.040106436	0.037616164	DE-mRNA	No	No
LOC105246961	1.42314407	0.033201016	DE-mRNA	No	No
LOC108167320	-0.874408793	0.009013787	DE-mRNA	No	No
LOC108167344	-0.731801293	0.012030516	DE-mRNA	No	No
LOC108167700	-1.100476891	0.007455484	DE-mRNA	No	No
LOC108167752	-3.104340907	0.004461302	DE-mRNA	No	No
LOC108168034	-3.365650266	0.013237003	DE-mRNA	No	No
LOC108168067	-2.813388233	0.007374693	DE-mRNA	No	No
LOC108168101	-0.848181439	0.00080162	DE-mRNA	No	No
LOC108168925	-1.043753532	0.000325851	DE-mRNA	No	No
Lonrf3	-1.145429061	0.01155606	DE-mRNA	No	No
Lpar6	-0.952782579	0.00051387	DE-mRNA	No	No
Lpl	0.882727877	0.001582942	DE-mRNA	No	No
Lrat	-6.203320638	0.00399178	DE-mRNA	No	No
Lrfn1	2.353025371	0.023324337	DE-mRNA	No	No
Lrg1	1.208911382	7.45E-05	DE-mRNA	No	No
Lrmp	-0.89123759	0.049693534	DE-mRNA	No	No
Lrp8	-3.037069826	2.24E-05	DE-mRNA	No	No
Lrpprc	0.972609536	0.000168003	DE-mRNA	No	No
Lrrc10	1.108574413	0.003591151	DE-mRNA	No	No
Lrrc10b	2.044256537	0.049428525	DE-mRNA	No	No
Lrrc20	0.757763968	0.0098499	DE-mRNA	No	No
Lrrc24	-1.178348338	0.0209013	DE-mRNA	No	No
Lrrc28	-0.799421295	0.007386176	DE-mRNA	No	No
Lrrc36	-0.93603577	0.01852237	DE-mRNA	No	No
Lrrc39	0.756436755	0.002225557	DE-mRNA	No	No
Lrrc4b	1.425739609	0.000383036	DE-mRNA	No	No
Lrrc58	0.861139854	0.000408232	DE-mRNA	No	No
Lrrc66	6.142685492	0.001424334	DE-mRNA	No	No
Lrrc7	-1.545198338	0.047465783	DE-mRNA	No	No
Lrrc73	-1.276206433	0.049863243	DE-mRNA	No	No
Lrrcc1	-0.617810854	0.013133579	DE-mRNA	No	No
Lrrfip1	-0.733282281	0.009245699	DE-mRNA	No	No
Lrriq3	2.913366966	0.029759656	DE-mRNA	No	No
Lrrk1	-0.726553816	0.002880336	DE-mRNA	No	No
Lrrn1	2.777151731	0.046752611	DE-mRNA	No	No
Lrrtm2	-0.715235531	0.017272698	DE-mRNA	No	No
Lrtm1	2.665018694	1.25E-15	DE-mRNA	No	No
Lsm10	1.01212829	0.001927753	DE-mRNA	No	No
Lsm3	0.963264207	0.003718017	DE-mRNA	No	No
Lsm4	0.619075142	0.026661208	DE-mRNA	No	No
Lsmem1	0.625986751	0.036540326	DE-mRNA	No	No
Lsr	-0.770665558	0.02967163	DE-mRNA	No	No
Lst1	-1.060591183	0.036273778	DE-mRNA	No	No
Ltbp2	-1.244429167	0.000356774	DE-mRNA	No	No
Luc7l	-0.605681115	0.028623503	DE-mRNA	No	No
Luc7l3	-1.081307902	0.000198292	DE-mRNA	No	No
Ly6g5c	-1.605348904	0.041195592	DE-mRNA	No	No
Ly6g6c	-2.482172498	0.002019224	DE-mRNA	No	No
Ly6g6f	-4.447920196	0.002724097	DE-mRNA	No	No
Lyl1	-0.67745032	0.005537562	DE-mRNA	No	No
Lynx1	0.779047268	0.006328471	DE-mRNA	No	No
Lypd2	1.503326857	0.014859683	DE-mRNA	No	No
Lypd6	3.76328008	0.006107475	DE-mRNA	No	No
Lyrm2	0.921639127	0.00614556	DE-mRNA	No	No
Lyrm5	0.602196136	0.04605822	DE-mRNA	No	No
Lysmd2	1.062327764	0.004068889	DE-mRNA	No	No
Lyve1	-1.023895449	0.00071476	DE-mRNA	No	No
Lztr1	-0.793163287	0.002797502	DE-mRNA	No	No
M6pr	0.780791054	0.004805637	DE-mRNA	No	No
Macrod1	1.068893357	0.000205016	DE-mRNA	No	No
Maf	-0.627747372	0.011088711	DE-mRNA	No	No
Mafb	-0.757238291	0.015689293	DE-mRNA	No	No
Mafg	-0.937440308	0.000310544	DE-mRNA	No	No
Mafk	0.814365166	0.001368832	DE-mRNA	No	No
Magix	0.609588759	0.027634827	DE-mRNA	No	No
Magoh	0.91530005	0.006416659	DE-mRNA	No	No
Mamdc4	-1.270826026	4.58E-05	DE-mRNA	No	No
Man2b2	0.798188031	0.035153637	DE-mRNA	No	No
Map1a	-0.739234045	0.007589124	DE-mRNA	No	No
Map1b	-0.751926996	0.007615338	DE-mRNA	No	No
Map1lc3a	1.136734221	0.004786162	DE-mRNA	No	No
Map1lc3b	0.873394502	0.001916342	DE-mRNA	No	No
Map2k7	0.732316183	0.001826066	DE-mRNA	YES	No
Map3k8	-0.763426568	0.007463576	DE-mRNA	No	No
Mapk1	0.688943966	0.017056384	DE-mRNA	YES	No
Mapk11	-0.702996579	0.010928575	DE-mRNA	YES	No
Mapk12	-0.711486917	0.011339472	DE-mRNA	No	No
Mapk1ip1	-0.895182585	0.007553389	DE-mRNA	No	No
Mapk8ip3	-0.95701169	0.002067123	DE-mRNA	No	No
Mapre2	1.149003704	5.55E-05	DE-mRNA	No	No
Marc2	0.679981125	0.006158542	DE-mRNA	No	No
Mars2	1.422071932	0.007427429	DE-mRNA	No	No
Masp2	-1.60676732	0.015166794	DE-mRNA	No	No
Mat2b	0.727983208	0.008709251	DE-mRNA	No	No
Matk	-1.760906052	3.64E-05	DE-mRNA	No	No
Max	0.587791335	0.027408408	DE-mRNA	No	No
Mb	1.257074463	0.001306435	DE-mRNA	No	No
Mbd2	0.630700996	0.018281903	DE-mRNA	No	No
Mbd4	-0.865881046	0.033174722	DE-mRNA	No	No
Mblac2	0.785721182	0.00940088	DE-mRNA	No	No
Mccc2	0.588167287	0.022513911	DE-mRNA	No	No
Mcee	1.315235318	1.25E-06	DE-mRNA	No	No
Mcm3ap	-0.711240054	0.042362539	DE-mRNA	YES	No
Mdh1	1.362215292	8.76E-05	DE-mRNA	No	No
Mdh2	1.520119622	8.16E-07	DE-mRNA	No	No
Mdm4	-0.797099696	0.007452336	DE-mRNA	No	No
Me1	1.54360143	0.000234667	DE-mRNA	No	No
Me3	0.941470643	0.000970901	DE-mRNA	No	No
Med16	0.786149976	0.000830249	DE-mRNA	No	No
Med29	0.664495076	0.012157476	DE-mRNA	No	No
Med9	0.87769631	0.008953652	DE-mRNA	No	No
Medag	-0.941837356	0.000415656	DE-mRNA	No	No
Megf6	-0.96566598	0.006580382	DE-mRNA	No	No
Meig1	1.744802493	0.005500948	DE-mRNA	No	No
Meox1	-1.092991679	0.000119443	DE-mRNA	No	No
Mettl22	1.081231315	0.000234806	DE-mRNA	No	No
Mettl7a3	-5.674926168	0.025083196	DE-mRNA	No	No
Mfsd2b	-1.082198105	0.000367562	DE-mRNA	No	No
Mfsd4b1	-0.984428791	0.000403967	DE-mRNA	No	No
Mgarp	5.627172935	0.028361684	DE-mRNA	No	No
Mgat4c	5.417324575	0.038273806	DE-mRNA	No	No
Mgst1	0.7395371	0.039852413	DE-mRNA	No	No
Mgst3	2.077663097	1.23E-14	DE-mRNA	No	No
Mia2	-2.474257078	0.022417261	DE-mRNA	No	No
Mical1	-0.686676546	0.0197848	DE-mRNA	No	No
Mical3	-0.66393365	0.033203568	DE-mRNA	No	No
Micu2	0.794002531	0.001849997	DE-mRNA	No	No
Mid1	-1.558765355	0.027490097	DE-mRNA	No	No
Mid1ip1	0.715998716	0.023429914	DE-mRNA	No	No
Midn	0.615200311	0.015453832	DE-mRNA	No	No
Mien1	1.083678301	0.000335072	DE-mRNA	No	No
Mif	0.848582998	0.000496773	DE-mRNA	YES	No
Miip	-0.810692004	0.004502913	DE-mRNA	No	No
Misp	-2.344336867	6.37E-07	DE-mRNA	No	No
Mki67	-1.287715309	0.000562966	DE-mRNA	No	No
Mkks	0.630096459	0.024907872	DE-mRNA	No	No
Mknk2	0.832958496	0.001634875	DE-mRNA	No	No
Mlana	-6.240640307	3.47E-07	DE-mRNA	No	No
Mlh1	-0.601578234	0.04492572	DE-mRNA	No	No
Mllt4	-0.769113549	0.00577881	DE-mRNA	No	No
Mlst8	-0.699587854	0.034096531	DE-mRNA	No	No
Mlxipl	-1.440696385	4.37E-06	DE-mRNA	No	No
Mlycd	0.765160211	0.005065779	DE-mRNA	No	No
Mmaa	-0.661954776	0.008168145	DE-mRNA	No	No
Mmab	0.754371638	0.009378184	DE-mRNA	No	No
Mmachc	0.965131138	0.006004884	DE-mRNA	No	No
Mmadhc	0.693178879	0.037088462	DE-mRNA	No	No
Mme	1.692832102	0.000973479	DE-mRNA	No	No
Mmgt1	0.864603299	0.027240253	DE-mRNA	No	No
Mmp13	-3.332760956	0.002368958	DE-mRNA	No	No
Mmp24	0.664839343	0.007924186	DE-mRNA	No	No
Mmp27	-1.634367967	0.014695375	DE-mRNA	No	No
Mmp3	-1.573121108	0.005864956	DE-mRNA	No	No
Mn1	0.834364165	0.021243826	DE-mRNA	No	No
Mnda	-0.793161702	0.023963956	DE-mRNA	YES	No
Mndal	-1.171145401	0.000172507	DE-mRNA	YES	No
Mobp	5.648195963	0.030863471	DE-mRNA	No	No
Mocs1	0.99302905	0.005029691	DE-mRNA	No	No
Mocs2	0.670512536	0.008320496	DE-mRNA	No	No
Mogs	-0.628474829	0.02741143	DE-mRNA	No	No
Mon2	-0.66248222	0.019754445	DE-mRNA	No	No
Morf4l1	0.771053282	0.00282296	DE-mRNA	No	No
Morf4l1b	0.930252616	0.01820794	DE-mRNA	No	No
Mospd3	0.830017124	0.009635916	DE-mRNA	No	No
Mov10l1	1.269651286	6.56E-05	DE-mRNA	No	No
Mpc1	0.598343061	0.025048426	DE-mRNA	No	No
Mpc2	1.371774952	0.000472001	DE-mRNA	No	No
Mpl	-2.563418212	0.000617352	DE-mRNA	No	No
Mpp4	-1.836265067	0.048405004	DE-mRNA	No	No
Mpp6	0.790576586	0.008275654	DE-mRNA	No	No
Mpp7	-1.328312533	0.006757997	DE-mRNA	No	No
Mpst	1.029839693	0.000586658	DE-mRNA	No	No
Mreg	2.315976621	6.75E-08	DE-mRNA	No	No
Mrm1	-0.645408595	0.015823742	DE-mRNA	No	No
Mroh7	-1.21736606	0.002405687	DE-mRNA	No	No
Mrpl1	0.672255511	0.011609882	DE-mRNA	No	No
Mrpl10	0.602104891	0.019870333	DE-mRNA	No	No
Mrpl11	0.96325777	0.002326783	DE-mRNA	No	No
Mrpl13	0.964490754	0.001661089	DE-mRNA	No	No
Mrpl14	0.801138011	0.004309796	DE-mRNA	No	No
Mrpl16	1.228381632	7.19E-07	DE-mRNA	No	No
Mrpl17	0.593270905	0.029434453	DE-mRNA	No	No
Mrpl2	1.048709598	1.94E-05	DE-mRNA	No	No
Mrpl22	0.944082239	0.001666728	DE-mRNA	No	No
Mrpl23	0.807213983	0.001337118	DE-mRNA	No	No
Mrpl27	0.86466341	0.000411477	DE-mRNA	No	No
Mrpl28	0.840958863	0.01383561	DE-mRNA	No	No
Mrpl30	0.854096231	0.014342882	DE-mRNA	No	No
Mrpl34	0.9400557	0.01144509	DE-mRNA	No	No
Mrpl36	1.091813516	0.00111558	DE-mRNA	No	No
Mrpl39	1.03386769	2.05E-05	DE-mRNA	No	No
Mrpl4	0.844938049	0.000734487	DE-mRNA	No	No
Mrpl41	0.607809105	0.010316518	DE-mRNA	No	No
Mrpl42	1.083740767	0.002323308	DE-mRNA	No	No
Mrpl44	1.319493252	0.000110148	DE-mRNA	No	No
Mrpl49	0.683599852	0.011848854	DE-mRNA	No	No
Mrpl50	1.103352615	0.00188822	DE-mRNA	No	No
Mrpl51	0.937326073	0.001275792	DE-mRNA	No	No
Mrpl53	0.983869897	0.000970425	DE-mRNA	No	No
Mrpl54	0.667567009	0.011887204	DE-mRNA	No	No
Mrpl57	1.004113701	0.00031929	DE-mRNA	No	No
Mrpl9	0.799494586	0.0018098	DE-mRNA	No	No
Mrps10	0.648606352	0.010914978	DE-mRNA	No	No
Mrps11	1.053453969	0.000868452	DE-mRNA	No	No
Mrps14	1.0468007	0.002127553	DE-mRNA	No	No
Mrps18b	-0.688533276	0.010440501	DE-mRNA	No	No
Mrps21	0.887115259	0.001322726	DE-mRNA	No	No
Mrps25	0.693464558	0.022166881	DE-mRNA	No	No
Mrps28	1.435253414	1.13E-06	DE-mRNA	No	No
Mrps30	0.882262367	0.00192935	DE-mRNA	No	No
Mrps31	0.737176958	0.028666238	DE-mRNA	No	No
Mrps33	0.684673141	0.011115866	DE-mRNA	No	No
Mrps36	1.18231885	0.000115588	DE-mRNA	No	No
Ms4a14	-1.205232606	0.011381118	DE-mRNA	No	No
Ms4a4d	0.58531873	0.049645978	DE-mRNA	No	No
Msantd4	0.602308473	0.043241683	DE-mRNA	No	No
Msc	-1.045184822	0.005063104	DE-mRNA	No	No
Msh5	-1.119033835	0.018788564	DE-mRNA	No	No
Msr1	-1.336058075	0.001047987	DE-mRNA	No	No
Msrb2	0.791190761	0.002185701	DE-mRNA	No	No
Mss51	-1.172588087	0.00027393	DE-mRNA	No	No
Msto1	0.92184596	0.006830672	DE-mRNA	No	No
Mt3	-1.385585334	0.018728379	DE-mRNA	No	No
Mtap7d3	-1.169718237	0.007408828	DE-mRNA	No	No
Mtcl1	-0.796195464	0.037662307	DE-mRNA	No	No
Mterf1a	-0.992212203	0.024074011	DE-mRNA	No	No
Mterf3	-0.924076337	0.001041689	DE-mRNA	No	No
Mtfp1	0.909720091	0.034205402	DE-mRNA	No	No
Mtfr1	0.695868727	0.004764242	DE-mRNA	No	No
Mtl5	-1.042698158	0.000395327	DE-mRNA	No	No
Mtr	0.799283068	0.003007589	DE-mRNA	No	No
Mtx2	1.142507491	0.003511867	DE-mRNA	No	No
Mut	0.610957172	0.031355464	DE-mRNA	No	No
Mvd	1.513771993	0.000172369	DE-mRNA	No	No
Mxd3	-2.048143792	0.032235909	DE-mRNA	No	No
Mxd4	1.070358425	0.002243302	DE-mRNA	No	No
Myadml2	0.795114747	0.022070466	DE-mRNA	No	No
Myb	2.990310976	0.009957551	DE-mRNA	No	No
Mybpc1	6.478108797	0.000645385	DE-mRNA	No	No
Mybphl	-7.408981324	9.21E-16	DE-mRNA	No	No
Mycbp	0.659168121	0.045836375	DE-mRNA	No	No
Mycbp2	-0.732543178	0.008826022	DE-mRNA	No	No
Mycbpap	-1.555540917	0.033849828	DE-mRNA	No	No
Myh13	-3.080105931	0.049109604	DE-mRNA	No	No
Myh3	-4.187191164	0.003478876	DE-mRNA	No	No
Myl12a	1.147923391	0.000263368	DE-mRNA	No	No
Myl2	1.154705463	0.000316551	DE-mRNA	No	No
Myl3	1.01027114	0.023752308	DE-mRNA	No	No
Myl4	-7.342625209	5.65E-15	DE-mRNA	No	No
Myl7	-7.800121112	9.28E-15	DE-mRNA	No	No
Myl9	-0.83370979	0.02435989	DE-mRNA	No	No
Mylk4	1.889653454	3.05E-11	DE-mRNA	No	No
Myo1e	-0.803995906	0.012761096	DE-mRNA	No	No
Myo1f	-0.806539316	0.028132849	DE-mRNA	No	No
Myo1g	-1.073323017	0.002260939	DE-mRNA	No	No
Myo5b	0.759329831	0.008851394	DE-mRNA	No	No
Myom2	1.088661502	2.50E-05	DE-mRNA	No	No
Myoz1	1.830405796	0.041842312	DE-mRNA	No	No
Myoz2	1.094495737	0.002313465	DE-mRNA	No	No
Myrfl	-2.433147436	0.00418079	DE-mRNA	No	No
Mzb1	-1.751616159	0.003598346	DE-mRNA	No	No
Mzt1	0.636282506	0.035728373	DE-mRNA	No	No
Mzt2	1.553007042	0.000168901	DE-mRNA	No	No
N4bp3	-0.652157286	0.01396201	DE-mRNA	No	No
N6amt1	0.999759552	6.85E-05	DE-mRNA	No	No
Naa16	-0.89251861	0.000871651	DE-mRNA	No	No
Naa38	0.900185171	0.00511339	DE-mRNA	No	No
Naa50	0.665992349	0.031084997	DE-mRNA	No	No
Nabp1	0.971577005	0.000252696	DE-mRNA	No	No
Nadsyn1	-0.723372113	0.024549858	DE-mRNA	No	No
Naip5	-0.830974185	0.03318793	DE-mRNA	No	No
Nampt	1.198322869	5.07E-06	DE-mRNA	YES	No
Nanos3	-1.450546839	0.025861832	DE-mRNA	No	No
Napsa	-1.357005643	0.038728127	DE-mRNA	No	No
Nceh1	0.790281022	0.019419652	DE-mRNA	No	No
Ncf2	-0.900565946	0.001313411	DE-mRNA	No	No
Ncf4	-0.80445501	0.022302734	DE-mRNA	No	No
Nckipsd	-0.606760667	0.025137286	DE-mRNA	No	No
Ncoa7	-0.808867983	0.006868421	DE-mRNA	No	No
Ncor1	-0.587671809	0.023975365	DE-mRNA	No	No
Ndfip1	0.616080054	0.037806402	DE-mRNA	No	No
Ndrg2	0.623440425	0.027139776	DE-mRNA	No	No
Ndufa10	1.215396992	1.47E-05	DE-mRNA	No	No
Ndufa11	0.806538106	0.003844631	DE-mRNA	No	No
Ndufa12	0.948376816	0.002771703	DE-mRNA	No	No
Ndufa3	0.905340483	0.002544717	DE-mRNA	No	No
Ndufa4	0.998511248	0.006192592	DE-mRNA	No	No
Ndufa4l2	0.694009889	0.012209249	DE-mRNA	No	No
Ndufa5	0.597843	0.026936438	DE-mRNA	No	No
Ndufa6	0.710325519	0.022031805	DE-mRNA	No	No
Ndufa7	0.898514848	0.008527265	DE-mRNA	No	No
Ndufa8	1.244577524	4.87E-05	DE-mRNA	No	No
Ndufa9	1.294929575	2.91E-05	DE-mRNA	No	No
Ndufab1	1.505743341	5.38E-06	DE-mRNA	No	No
Ndufaf1	1.140773589	0.000106372	DE-mRNA	No	No
Ndufaf2	0.723517125	0.007153757	DE-mRNA	No	No
Ndufaf3	0.74030657	0.003967908	DE-mRNA	No	No
Ndufaf5	1.02417654	0.005450839	DE-mRNA	No	No
Ndufb10	0.941246432	0.0023753	DE-mRNA	No	No
Ndufb11	0.753354523	0.008135331	DE-mRNA	No	No
Ndufb3	0.981162003	0.000657526	DE-mRNA	No	No
Ndufb4	1.239002614	3.72E-06	DE-mRNA	No	No
Ndufb5	1.170775376	0.000442741	DE-mRNA	No	No
Ndufb6	1.252514634	8.97E-05	DE-mRNA	No	No
Ndufb7	0.651683425	0.016057927	DE-mRNA	No	No
Ndufb8	1.061218099	0.001843957	DE-mRNA	No	No
Ndufc2	1.410972723	6.15E-06	DE-mRNA	No	No
Ndufs1	0.816257189	0.002523379	DE-mRNA	No	No
Ndufs2	0.755693928	0.010277974	DE-mRNA	No	No
Ndufs3	1.352941004	1.00E-05	DE-mRNA	No	No
Ndufs4	1.105931612	0.000616934	DE-mRNA	No	No
Ndufs5	1.45288349	9.50E-07	DE-mRNA	No	No
Ndufs7	1.087655541	3.47E-05	DE-mRNA	No	No
Ndufs8	0.803492697	0.002861828	DE-mRNA	No	No
Ndufv2	1.437078655	2.76E-06	DE-mRNA	No	No
Ndufv3	1.028244769	0.000311002	DE-mRNA	No	No
Neb	-1.267941045	0.000322431	DE-mRNA	No	No
Nedd8	0.593039341	0.038219238	DE-mRNA	No	No
Neil3	-2.144746393	0.047616918	DE-mRNA	No	No
Nes	-0.728510826	0.010154617	DE-mRNA	No	No
Neurl2	0.597874387	0.045198347	DE-mRNA	No	No
Neurl3	-1.125051276	0.000100176	DE-mRNA	No	No
Nfam1	-1.076250913	0.00198383	DE-mRNA	No	No
Nfasc	-2.224426564	0.027314905	DE-mRNA	No	No
Nfatc4	-0.709960196	0.007523172	DE-mRNA	No	No
Nfe2	-1.752684148	0.01149389	DE-mRNA	No	No
Nfil3	-0.763233231	0.041892954	DE-mRNA	No	No
Nfix	0.596585316	0.021877955	DE-mRNA	No	No
Nfkbib	0.689070184	0.022710443	DE-mRNA	No	No
Nfkbid	-1.432831296	0.003641794	DE-mRNA	No	No
Nfkbil1	0.675566721	0.021444332	DE-mRNA	No	No
Nfkbiz	-1.182446781	0.000240719	DE-mRNA	No	No
Ngf	-0.847618406	0.006768292	DE-mRNA	No	YES
Nhs	-0.936651637	0.036984863	DE-mRNA	No	No
Nipbl	-0.611749676	0.019764541	DE-mRNA	No	No
Nipsnap3b	1.211648312	0.006030507	DE-mRNA	No	No
Nisch	-0.683264426	0.013693256	DE-mRNA	No	No
Nit2	0.761246439	0.009400293	DE-mRNA	No	No
Nkain1	1.581029726	0.000202748	DE-mRNA	No	No
Nkd2	-1.109854977	0.003023959	DE-mRNA	No	No
Nle1	-1.146673592	0.000262256	DE-mRNA	No	No
Nlgn2	-0.982012043	0.002177359	DE-mRNA	No	No
Nln	0.681548171	0.034469908	DE-mRNA	No	No
Nlrc3	-0.934610426	0.007710658	DE-mRNA	No	No
Nlrc4	-1.13410719	0.018269676	DE-mRNA	No	No
Nlrc5	-1.384125685	0.003227034	DE-mRNA	No	No
Nlrp10	1.204921113	1.42E-06	DE-mRNA	No	No
Nlrp6	-4.984981521	0.006123098	DE-mRNA	No	No
Nmb	0.891646334	0.031804381	DE-mRNA	No	No
Nme2	0.952403678	0.002101868	DE-mRNA	No	No
Nmnat3	0.929029431	0.00708601	DE-mRNA	No	No
Nmral1	1.345015589	0.003343506	DE-mRNA	No	No
Nnt	0.99840857	0.000629562	DE-mRNA	No	No
Noa1	1.099895446	0.004239865	DE-mRNA	No	No
Nod1	-1.123937756	0.000192496	DE-mRNA	No	No
Nol3	1.784278306	6.91E-09	DE-mRNA	No	No
NONMMUG000114.2	-0.917455962	0.006926492	DE-lncRNA	YES	No
NONMMUG000180.2	1.85052354	1.40E-05	DE-lncRNA	YES	No
NONMMUG000267.2	1.1509732	0.000523295	DE-lncRNA	YES	No
NONMMUG000269.2	0.937787213	0.006335358	DE-lncRNA	YES	No
NONMMUG000271.2	1.250150604	0.002047089	DE-lncRNA	YES	No
NONMMUG000323.2	-1.312313219	0.004813474	DE-lncRNA	YES	No
NONMMUG000654.2	1.884984481	5.90E-05	DE-lncRNA	YES	No
NONMMUG000703.2	1.039399444	0.030881429	DE-lncRNA	No	No
NONMMUG000727.2	3.355226497	0.000960556	DE-lncRNA	YES	No
NONMMUG000760.2	1.826612858	0.000707014	DE-lncRNA	YES	No
NONMMUG001011.2	1.650241986	0.002767819	DE-lncRNA	YES	No
NONMMUG001189.2	-2.701889318	0.019737512	DE-lncRNA	YES	No
NONMMUG001195.2	-2.420500228	0.005578265	DE-lncRNA	YES	No
NONMMUG001212.2	2.19271112	0.041372715	DE-lncRNA	YES	No
NONMMUG001318.2	-1.086692585	0.015085174	DE-lncRNA	YES	No
NONMMUG001364.2	2.241675552	0.049537271	DE-lncRNA	No	YES
NONMMUG001384.2	3.956975391	0.007257561	DE-lncRNA	YES	No
NONMMUG001491.2	-1.845118444	0.001997938	DE-lncRNA	YES	No
NONMMUG001679.2	0.924260834	0.020799135	DE-lncRNA	YES	No
NONMMUG001694.2	-0.871981647	0.021130739	DE-lncRNA	YES	No
NONMMUG001752.2	2.652412155	0.032410267	DE-lncRNA	YES	No
NONMMUG001765.2	-2.661938066	0.040113317	DE-lncRNA	No	No
NONMMUG001897.3	-0.682471942	0.046857097	DE-lncRNA	YES	No
NONMMUG001968.2	-1.155763891	0.003727261	DE-lncRNA	YES	No
NONMMUG001975.2	1.659480115	0.011041258	DE-lncRNA	YES	No
NONMMUG002001.2	-1.168023826	0.006818305	DE-lncRNA	YES	No
NONMMUG002037.2	-0.985100814	0.029374952	DE-lncRNA	YES	No
NONMMUG002055.3	-2.205421323	0.019124469	DE-lncRNA	YES	No
NONMMUG002147.2	-5.507707695	0.003114934	DE-lncRNA	YES	No
NONMMUG002205.2	-0.98365532	0.041999765	DE-lncRNA	YES	No
NONMMUG002365.2	-1.273623524	0.019734702	DE-lncRNA	YES	No
NONMMUG002409.2	1.810044645	0.000330837	DE-lncRNA	No	No
NONMMUG002459.2	0.688438097	0.043608215	DE-lncRNA	YES	No
NONMMUG002521.2	-1.108271985	0.036276105	DE-lncRNA	YES	No
NONMMUG002616.2	1.043141189	0.012717473	DE-lncRNA	YES	No
NONMMUG002672.2	1.230342978	0.029382365	DE-lncRNA	YES	No
NONMMUG002755.2	2.200887395	0.017643807	DE-lncRNA	YES	No
NONMMUG002786.2	1.141549573	0.002146299	DE-lncRNA	YES	No
NONMMUG002809.2	0.959523443	0.021733708	DE-lncRNA	YES	No
NONMMUG002902.2	-1.038867996	0.022928696	DE-lncRNA	YES	No
NONMMUG002905.2	-1.808521269	0.012017337	DE-lncRNA	YES	No
NONMMUG002940.2	1.261287191	0.004868348	DE-lncRNA	YES	No
NONMMUG002965.2	-2.654873918	0.000336081	DE-lncRNA	YES	No
NONMMUG003052.2	1.160284142	0.009933539	DE-lncRNA	No	No
NONMMUG003320.2	-2.478105519	0.038932416	DE-lncRNA	YES	No
NONMMUG003438.2	-2.087315944	0.02870573	DE-lncRNA	YES	No
NONMMUG003442.2	2.325524119	5.88E-05	DE-lncRNA	YES	No
NONMMUG003550.2	-1.857220956	0.018966914	DE-lncRNA	YES	No
NONMMUG003581.2	-1.502667021	0.021742838	DE-lncRNA	YES	No
NONMMUG003632.3	1.536766998	5.43E-05	DE-lncRNA	YES	No
NONMMUG003644.2	0.900879954	0.01029264	DE-lncRNA	YES	No
NONMMUG003732.2	1.185047144	0.037369671	DE-lncRNA	YES	No
NONMMUG003749.2	0.931497318	0.007760363	DE-lncRNA	YES	No
NONMMUG003752.2	1.354251117	0.048863605	DE-lncRNA	No	No
NONMMUG003798.2	8.819295044	2.57E-15	DE-lncRNA	YES	No
NONMMUG003821.2	1.227677517	0.008274318	DE-lncRNA	YES	No
NONMMUG003822.2	2.681600764	0.00016028	DE-lncRNA	No	No
NONMMUG003829.2	2.760967685	0.001364692	DE-lncRNA	YES	No
NONMMUG004007.2	1.054500028	0.001792308	DE-lncRNA	YES	No
NONMMUG004077.2	1.196719992	0.00224035	DE-lncRNA	YES	No
NONMMUG004162.2	2.439001897	0.037197778	DE-lncRNA	YES	No
NONMMUG004165.2	-1.684580242	0.00364443	DE-lncRNA	YES	No
NONMMUG004349.2	-2.133339674	0.024929646	DE-lncRNA	YES	No
NONMMUG004400.2	1.60302587	0.029584009	DE-lncRNA	No	No
NONMMUG004761.2	-0.968091947	0.026178652	DE-lncRNA	YES	No
NONMMUG005026.2	1.296705694	0.006021734	DE-lncRNA	No	No
NONMMUG005043.2	-2.774717076	0.034764123	DE-lncRNA	YES	No
NONMMUG005104.2	0.70482255	0.042160051	DE-lncRNA	No	No
NONMMUG005129.2	1.287405004	0.003441922	DE-lncRNA	YES	No
NONMMUG005158.2	1.586897104	0.000749711	DE-lncRNA	YES	No
NONMMUG005211.2	0.883338577	0.042323471	DE-lncRNA	YES	No
NONMMUG005295.2	0.94471916	0.039679308	DE-lncRNA	YES	No
NONMMUG005677.3	-2.906950192	0.021360518	DE-lncRNA	YES	No
NONMMUG005865.2	1.1137464	0.013656756	DE-lncRNA	YES	No
NONMMUG006028.2	2.266196372	0.012188921	DE-lncRNA	No	No
NONMMUG006050.2	-0.663716868	0.044435359	DE-lncRNA	YES	No
NONMMUG006073.2	0.802407474	0.021995792	DE-lncRNA	YES	No
NONMMUG006096.2	1.594213836	7.70E-05	DE-lncRNA	No	No
NONMMUG006154.2	0.990941034	0.014850184	DE-lncRNA	YES	No
NONMMUG006155.2	-1.197818063	0.030606797	DE-lncRNA	YES	No
NONMMUG006156.2	1.106837987	0.037378062	DE-lncRNA	YES	No
NONMMUG006218.2	1.112668403	0.013697768	DE-lncRNA	YES	No
NONMMUG006296.2	1.545094881	0.004104017	DE-lncRNA	No	No
NONMMUG006440.2	-1.071765035	0.028937322	DE-lncRNA	YES	No
NONMMUG006556.2	0.756019727	0.038520661	DE-lncRNA	No	No
NONMMUG006571.2	0.961297308	0.015115809	DE-lncRNA	YES	No
NONMMUG006590.2	1.439359878	0.006985902	DE-lncRNA	YES	No
NONMMUG006624.2	-2.394763871	0.037724197	DE-lncRNA	YES	No
NONMMUG006722.2	-0.811447864	0.023416906	DE-lncRNA	YES	No
NONMMUG006763.2	1.405123976	0.008885868	DE-lncRNA	No	No
NONMMUG006920.2	-1.932128139	6.92E-06	DE-lncRNA	YES	No
NONMMUG006964.2	0.985128474	0.043696137	DE-lncRNA	No	No
NONMMUG007079.2	1.434597408	0.001137109	DE-lncRNA	YES	No
NONMMUG007126.2	-2.768993182	0.00784135	DE-lncRNA	YES	No
NONMMUG007147.2	-0.665818921	0.049384557	DE-lncRNA	YES	No
NONMMUG007161.2	-1.271808577	0.045738746	DE-lncRNA	YES	No
NONMMUG007196.2	1.3190605	0.000563409	DE-lncRNA	YES	No
NONMMUG007197.2	0.835505969	0.013934682	DE-lncRNA	No	No
NONMMUG007385.2	-1.034337386	0.002832231	DE-lncRNA	YES	No
NONMMUG007453.2	2.95717567	0.01138088	DE-lncRNA	YES	No
NONMMUG007466.3	-1.729552468	0.045133113	DE-lncRNA	YES	YES
NONMMUG007501.2	0.976945723	0.036327777	DE-lncRNA	YES	No
NONMMUG007536.2	2.178416128	1.57E-06	DE-lncRNA	YES	No
NONMMUG007687.2	-1.467376755	0.004784427	DE-lncRNA	YES	No
NONMMUG007730.2	0.81510123	0.019913284	DE-lncRNA	No	No
NONMMUG007846.2	-2.266924715	0.042463791	DE-lncRNA	YES	No
NONMMUG007933.2	-0.96303174	0.004723306	DE-lncRNA	YES	No
NONMMUG008131.2	1.471761529	0.0348542	DE-lncRNA	YES	No
NONMMUG008135.2	2.200055777	0.000566546	DE-lncRNA	YES	No
NONMMUG008231.2	1.192079638	0.000447253	DE-lncRNA	YES	No
NONMMUG008793.2	-2.097198138	2.03E-09	DE-lncRNA	YES	No
NONMMUG009216.3	-2.712023144	0.044009212	DE-lncRNA	YES	No
NONMMUG009369.2	-2.173572303	0.004422033	DE-lncRNA	YES	No
NONMMUG009428.2	0.829464489	0.025915605	DE-lncRNA	YES	No
NONMMUG009436.2	1.28865383	0.026568863	DE-lncRNA	YES	No
NONMMUG009457.2	-1.84369762	0.027722016	DE-lncRNA	YES	No
NONMMUG009527.2	1.628313225	0.000934873	DE-lncRNA	YES	No
NONMMUG009541.2	-5.167203353	0.009670816	DE-lncRNA	YES	No
NONMMUG009570.2	-2.0793617	0.002218132	DE-lncRNA	YES	No
NONMMUG009581.2	0.914386359	0.022092122	DE-lncRNA	YES	No
NONMMUG009602.2	2.270366832	0.049783631	DE-lncRNA	No	No
NONMMUG009667.2	-1.123578983	0.006585156	DE-lncRNA	YES	No
NONMMUG009669.2	-3.796496322	0.000393508	DE-lncRNA	YES	No
NONMMUG009694.2	-0.886104115	0.017106354	DE-lncRNA	YES	No
NONMMUG009935.2	2.107514165	0.023044722	DE-lncRNA	YES	No
NONMMUG010161.2	0.71069444	0.042647791	DE-lncRNA	No	No
NONMMUG010216.2	-1.158225165	0.003424281	DE-lncRNA	YES	No
NONMMUG010266.2	-0.840128595	0.011885192	DE-lncRNA	YES	No
NONMMUG010304.2	0.890574036	0.015346583	DE-lncRNA	YES	No
NONMMUG010346.2	-1.218096485	0.002908981	DE-lncRNA	YES	No
NONMMUG010367.2	-2.446970271	2.58E-05	DE-lncRNA	YES	No
NONMMUG010370.2	-2.761365486	0.002994351	DE-lncRNA	YES	No
NONMMUG010402.2	-1.502498148	0.020310854	DE-lncRNA	YES	No
NONMMUG010416.2	0.914323036	0.014061013	DE-lncRNA	YES	No
NONMMUG010515.2	1.604406165	0.006801531	DE-lncRNA	YES	No
NONMMUG010528.2	-1.051352414	0.01282008	DE-lncRNA	YES	No
NONMMUG010573.2	0.865496877	0.03719503	DE-lncRNA	YES	No
[truncated: 2,239 more rows]
