# Supplementary material for: Identification of hub genes and potential ceRNA networks of diabetic cardiomyopathy
Source: Sci Rep. 2023 Jun 24;13:10258. doi: 10.1038/s41598-023-37378-5 (PMC10290640; doi:10.1038/s41598-023-37378-5)
Supplement: Supplementary file 7 — Supplementary Information 7. [file 41598_2023_37378_MOESM7_ESM.csv]

Table S4. The different expression of hub genes in diabetic complications.
Gene Symbol	DCM		DRG		Glom		SCN		Cortex
	log2(FC)	P-val	log2(FC)	P-val	log2(FC)	P-val	log2(FC)	P-val	log2(FC)	P-val
Cox8b	0.791	0.005	2.879	0.395	-0.003	0.335	1.215	0.335	0.008	0.37
Fabp3	2.346	0.00E+00	-21.136	0.525	-0.148	0.467	-9.287	0.34	13.113	0.509
Hspb7	1.702	0.00E+00	0.238	0.178	1.32	0.14	0.033	0.115	0.213	0.15
Lmod3	0.875	0.001	0.112	0.223	-0.158	0.16	-14.285	0.141	-0.243	0.204
Myoz2	1.094	0.002	0.135	0.15	-8.627	0.111	-0.378	0.092	0.003	0.14
Pln	1.006	0.001	0.237	0.074	-0.852	0.044	0.282	0.043	-0.045	0.059
Popdc2	1.25	0.00E+00	0.036	0.776	0.417	0.733	133.643	0.582	-96.465	0.757
Tnnc1	1.242	0.00E+00	0.022	0.946	-0.085	0.939	-0.013	0.793	0.08	0.953
Tnni3k	1.085	0.00E+00	0.022	0.239	0.02	0.171	-9.082	0.143	0.632	0.217
Trim63	1.13	0.00E+00	0.251	0.371	1.592	0.335	0.252	0.3	0.168	0.335
