# Supplementary material for: Identification of hub genes and potential ceRNA networks of diabetic cardiomyopathy
Source: Sci Rep. 2023 Jun 24;13:10258. doi: 10.1038/s41598-023-37378-5 (PMC10290640; doi:10.1038/s41598-023-37378-5)
Supplement: Supplementary file 8 — Supplementary Information 8. [file 41598_2023_37378_MOESM8_ESM.txt]

Table S5. DE-miRNAs
Gene	logFC	PValue
mmu-miR-696	-2.978030455	3.67E-08
mmu-miR-7225-5p	-1.975349426	3.13E-07
mmu-miR-128-3p	1.008512235	8.03E-05
mmu-miR-708-3p	-1.846125398	0.000277668
mmu-miR-215-5p	1.301386857	0.000449714
mmu-miR-466c-3p	-1.902880855	0.000662384
mmu-miR-466a-3p	-1.90307302	0.00067953
mmu-miR-466p-3p	-1.903116937	0.000683517
mmu-miR-466e-3p	-1.903430872	0.000712778
mmu-miR-466b-3p	-1.90388457	0.000757538
mmu-miR-146a-5p	-1.173255771	0.001067785
mmu-miR-192-5p	0.735652509	0.001608719
mmu-miR-690	-1.423840605	0.001766397
mmu-miR-185-5p	0.990073901	0.001972396
mmu-miR-30c-5p	0.672366589	0.002210097
mmu-miR-218-5p	-1.024852707	0.002658434
mmu-miR-466o-3p	-1.662232209	0.003740768
mmu-miR-3064-5p	-2.189929672	0.00392483
mmu-miR-3470b	-1.474270965	0.004012192
mmu-miR-155-5p	0.740585973	0.004146647
mmu-miR-706	-1.356178747	0.00611339
mmu-miR-3470a	-1.398438953	0.006975802
mmu-miR-871-3p	2.047318889	0.007318046
mmu-miR-381-3p	-0.879310368	0.007869517
mmu-miR-139-5p	0.557879594	0.009433016
mmu-miR-200a-3p	1.306036925	0.009562916
mmu-miR-543-3p	2.872895653	0.010203851
mmu-miR-465b-5p	2.951675393	0.011135825
mmu-miR-31-3p	-1.866013449	0.014985512
mmu-miR-136-3p	-0.837574577	0.015012156
mmu-miR-191-3p	1.869526129	0.019179362
mmu-miR-326-3p	-0.938636553	0.019377326
mmu-miR-8094	-1.513290175	0.019757205
mmu-let-7d-5p	0.524725239	0.020046038
mmu-miR-872-3p	1.573350186	0.020265043
mmu-miR-1902	-2.299025485	0.021466121
mmu-miR-203-3p	-0.724930961	0.02354397
mmu-miR-1843b-3p	0.732393271	0.025081142
mmu-miR-106b-5p	-0.896435316	0.026756937
mmu-miR-1839-3p	-1.08311664	0.03076362
mmu-miR-1195	-1.320806708	0.032669025
mmu-miR-140-3p	-0.542811999	0.032705082
mmu-miR-339-3p	-0.966994489	0.033149288
mmu-miR-652-3p	-0.701617727	0.034010771
mmu-miR-34b-5p	-0.985765318	0.035771883
mmu-miR-16-5p	-0.505152326	0.03641333
mmu-miR-465c-5p	2.016479528	0.039042562
mmu-let-7e-5p	0.446204811	0.039416135
mmu-miR-467h	-1.656242674	0.039462378
mmu-miR-708-5p	-1.871650368	0.040081789
mmu-miR-96-5p	1.392082198	0.04499393
mmu-let-7f-5p	0.441095623	0.048844628
