# Supplementary material for: Identification of hub genes and potential ceRNA networks of diabetic cardiomyopathy
Source: Sci Rep. 2023 Jun 24;13:10258. doi: 10.1038/s41598-023-37378-5 (PMC10290640; doi:10.1038/s41598-023-37378-5)
Supplement: Supplementary file 9 — Supplementary Information 9. [file 41598_2023_37378_MOESM9_ESM.txt]

Table S6. The annotation of lncRNAs in ceRNA-network
NONCODE name	logFC	P-value	Location	Class	Ensembl name
NONMMUG000180.2	1.85052354	0.000014	chr1£º16994932-16997463	Antisense
NONMMUG000760.2	1.826612858	0.000707014	chr1£º60479729-60480671	Antisense
NONMMUG003632.3	1.536766998	0.0000543	chr10£º53337752-53345085	Linc	ENSMUST00000218351
NONMMUG007196.2	1.3190605	0.000563409	chr11£º87979533-87981615	Linc
NONMMUG013047.2	1.637576594	0.0000347	chr14£º55895412-55898773	Linc
NONMMUG017789.2	1.648624379	0.0000142	chr17£º25901855-25902227	Linc	ENSMUST00000078252
NONMMUG018931.2	1.637098185	0.000138989	chr17£º78919005-78920800	Linc
NONMMUG020210.2	7.162883601	0.00000368	chr18£º68260186-68263497	Linc
NONMMUG021718.2	1.884398207	0.0000185	chr19£º58204138-58236613	Linc	ENSMUST00000143595
NONMMUG024367.2	1.158768138	0.000554195	chr2£º120532903-120539846	Antisense	ENSMUST00000181963
NONMMUG024975.2	1.652938847	0.000256411	chr2£º146305607-146307073	Sense No Exonic
NONMMUG033345.2	1.752064127	0.0000309	chr5£º110259162-110269848	Antisense	ENSMUST00000181048
NONMMUG034117.2	1.685955138	0.0000377	chr5£º138363718-138388287	Linc	ENSMUST00000100526
NONMMUG035932.2	1.521891659	0.0000603	chr6£º87999139-87999936	Antisense
NONMMUG039180.2	2.012048206	0.000197762	chr7£º119852795-119854711	Antisense
NONMMUG040027.2	5.13121499	0.000190854	chr8£º19789797-19799234	Sense No Exonic	ENSMUST00000180757
NONMMUG043163.2	1.985709147	0.0000582	chr9£º66883615-66885868	Sense No Exonic
NONMMUG055166.1	2.226400207	0.0000208	chr12£º70815782-70819333	Linc
NONMMUG087704.1	2.169936363	0.0000269	chr1£º136788909-136789601	Linc
NONMMUG090963.1	1.715623455	0.00000543	chr16£º84827870-84834867	Linc
NONMMUG091211.1	1.34502685	0.000214875	chr17£º27122667-27133860	Linc
NONMMUG095091.1	1.354739599	0.001058802	chr7£º138890963-138894675	Antisense	ENSMUST00000210611
NONMMUG096192.1	1.254616632	0.000371043	chr9£º20644812-20646848	Antisense
NONMMUG096244.1	2.095689882	0.00000112	chr9£º51621424-51655127	Linc	ENSMUST00000089534
